# Supplementary material for: Embryonic signatures of intergenerational epigenetic inheritance across paternal environments and genetic backgrounds
Source: EMBO J. 2025 Sep 26;44(22):6750–81. doi: 10.1038/s44318-025-00556-4 (PMC12624057; doi:10.1038/s44318-025-00556-4)
Supplement: Supplementary file 2 — Dataset EV1 [file 44318_2025_556_MOESM2_ESM.xlsx]

## Sheet: Sheet1
Dataset EV1 – DESeq2 result of blastocysts across paternal environments in young FVB background
Gene	baseMean	log2FoldChange	lfcSE	stat	pvalue	padj	DE_Condition
Epha4	412.331	0.539453	0.126293	4.27144	1.94e-05	0.00704963	nABX_vs_CON
Acsl3	178.829	-0.561411	0.142623	-3.93634	8.27e-05	0.0101781	nABX_vs_CON
Fn1	1130.95	0.509105	0.154052	3.30476	0.00095059	0.0301808	nABX_vs_CON
Slc40a1	39.8457	-1.05532	0.272941	-3.86646	0.00011043	0.0113207	nABX_vs_CON
Cfc1	32.0461	-0.54148	0.151108	-3.58341	0.00033914	0.019765	nABX_vs_CON
Cobll1	41.1479	0.532285	0.174413	3.05186	0.00227427	0.0444104	nABX_vs_CON
Nostrin	20.7848	-0.889071	0.286856	-3.09936	0.00193939	0.0410572	nABX_vs_CON
Cubn	111.174	-0.614249	0.202707	-3.03024	0.00244363	0.046174	nABX_vs_CON
Rbl1	101.65	-0.521354	0.140071	-3.72206	0.00019761	0.0147832	nABX_vs_CON
Hnf4a	163.738	0.704369	0.232611	3.02809	0.00246103	0.046174	nABX_vs_CON
Bex3	1493.18	-0.503525	0.152914	-3.29285	0.00099177	0.0306751	nABX_vs_CON
Fhl1	23.9435	-1.13353	0.351554	-3.22432	0.0012627	0.0339462	nABX_vs_CON
Nup62cl	72.5109	-0.68579	0.228791	-2.99745	0.00272248	0.0487008	nABX_vs_CON
Syap1	152.068	-0.535835	0.141137	-3.79657	0.00014671	0.0127236	nABX_vs_CON
Maoa	112.62	-0.556169	0.143497	-3.87582	0.00010627	0.0112057	nABX_vs_CON
Slc7a3	242.017	-0.988185	0.285626	-3.45971	0.00054076	0.0234794	nABX_vs_CON
Wls	182.354	-0.607334	0.191478	-3.17183	0.00151482	0.0362186	nABX_vs_CON
Stmn2	20.4581	-1.77005	0.467055	-3.7898	0.00015077	0.0127236	nABX_vs_CON
Manba	139.431	-0.701777	0.199221	-3.52261	0.00042731	0.0213117	nABX_vs_CON
Rab25	59.0522	-0.616993	0.20379	-3.02759	0.00246514	0.046174	nABX_vs_CON
Adar	37.6131	0.537166	0.154987	3.46588	0.00052849	0.0231283	nABX_vs_CON
Lrrc34	37.4268	-0.954479	0.243351	-3.92224	8.77e-05	0.0104446	nABX_vs_CON
Zmat3	28.2693	0.695475	0.168082	4.13771	3.51e-05	0.00744103	nABX_vs_CON
Spsb1	66.5079	0.566083	0.189327	2.98998	0.00278993	0.0494242	nABX_vs_CON
Rigi	40.7483	-0.724269	0.22845	-3.17036	0.00152252	0.0362186	nABX_vs_CON
Runx1t1	62.3368	0.5275	0.152706	3.45434	0.00055164	0.0238584	nABX_vs_CON
Hdhd3	45.6095	-0.579508	0.12796	-4.52882	5.93e-06	0.00345643	nABX_vs_CON
Hs3st1	41.1838	-0.651596	0.210798	-3.09109	0.00199423	0.0415821	nABX_vs_CON
Coq2	48.5424	-0.553541	0.170976	-3.23754	0.00120566	0.0336249	nABX_vs_CON
Rac1	1176.2	-0.570601	0.13525	-4.21886	2.46e-05	0.00706522	nABX_vs_CON
Garem2	21.0839	0.739842	0.211161	3.50368	0.00045888	0.0220396	nABX_vs_CON
Klf15	135.404	-0.526605	0.131891	-3.99274	6.53e-05	0.00911593	nABX_vs_CON
Hibadh	765.273	-0.561384	0.133156	-4.21597	2.49e-05	0.00706522	nABX_vs_CON
Akr1b3	208.453	-0.652923	0.133985	-4.87311	1.1e-06	0.00187646	nABX_vs_CON
Trh	120.29	-1.85223	0.454157	-4.0784	4.53e-05	0.00840958	nABX_vs_CON
Nupr1	27.3486	-2.07161	0.504579	-4.10561	4.03e-05	0.00797275	nABX_vs_CON
Tsen34	399.952	-0.542644	0.113857	-4.76604	1.88e-06	0.00235586	nABX_vs_CON
Pidd1	116.98	0.527966	0.157189	3.3588	0.00078282	0.0276481	nABX_vs_CON
Ldha	778.22	-0.87521	0.208357	-4.20053	2.66e-05	0.0072407	nABX_vs_CON
Fgf3	23.915	-1.20885	0.402122	-3.00619	0.00264544	0.0481233	nABX_vs_CON
Sec1	36.5065	0.644507	0.20677	3.11703	0.00182684	0.0395827	nABX_vs_CON
Cavin3	24.4533	-0.581626	0.191013	-3.04495	0.0023272	0.0450468	nABX_vs_CON
Bloc1s3	55.9457	-0.574395	0.184492	-3.11338	0.00184959	0.0397506	nABX_vs_CON
Lrrc56	29.3185	0.647052	0.184073	3.51519	0.00043944	0.0217207	nABX_vs_CON
Mtrf1l	52.5754	-0.505855	0.160097	-3.15969	0.00157939	0.0368924	nABX_vs_CON
Traf3ip2	26.6319	0.531527	0.170305	3.12102	0.00180224	0.0393579	nABX_vs_CON
Btbd2	21.5521	-0.635598	0.208592	-3.04708	0.00231073	0.0448344	nABX_vs_CON
Srgn	129.798	-1.10148	0.270785	-4.06774	4.75e-05	0.00840958	nABX_vs_CON
Ckap4	73.5296	-0.547546	0.179947	-3.04282	0.00234376	0.0451307	nABX_vs_CON
Adgre5	179.146	0.52894	0.108231	4.88716	1.02e-06	0.00187646	nABX_vs_CON
Trir	182.396	-0.645582	0.122131	-5.28598	1.25e-07	0.00138438	nABX_vs_CON
Herpud1	386.126	-0.562897	0.174283	-3.2298	0.00123879	0.0339462	nABX_vs_CON
Rps23rg1	70.3306	-0.575205	0.120786	-4.76219	1.91e-06	0.00235586	nABX_vs_CON
Tubb3	27.6587	-0.839301	0.276488	-3.03558	0.00240073	0.0458975	nABX_vs_CON
Tat	144.591	0.765906	0.214462	3.5713	0.00035522	0.0200661	nABX_vs_CON
Micu2	161.925	-0.60349	0.184485	-3.27121	0.00107089	0.0315344	nABX_vs_CON
Gata4	69.2252	-0.907803	0.182694	-4.96899	6.73e-07	0.00187646	nABX_vs_CON
Enox1	18.1379	-1.49968	0.38015	-3.94498	7.98e-05	0.0100724	nABX_vs_CON
Ajuba	68.2486	-0.71936	0.158809	-4.52973	5.91e-06	0.00345643	nABX_vs_CON
Rpgrip1	39.2439	0.52998	0.154326	3.43415	0.00059441	0.025024	nABX_vs_CON
Rec8	52.6866	0.655819	0.193153	3.39534	0.00068543	0.0263716	nABX_vs_CON
Hr	75.6662	0.777568	0.20553	3.78324	0.0001548	0.0127952	nABX_vs_CON
Poglut3	55.5213	-0.554941	0.138275	-4.01333	5.99e-05	0.00880501	nABX_vs_CON
Nectin1	30.6261	0.701762	0.17644	3.97733	6.97e-05	0.00929683	nABX_vs_CON
S1pr5	50.2152	-0.513477	0.156959	-3.2714	0.00107015	0.0315344	nABX_vs_CON
Bmper	25.6672	-0.930281	0.284684	-3.26777	0.00108398	0.0317509	nABX_vs_CON
Tbx20	127.103	0.560656	0.149432	3.75192	0.00017549	0.0136832	nABX_vs_CON
Pycr1	82.3992	-0.63323	0.192506	-3.2894	0.001004	0.0308787	nABX_vs_CON
Cpsf4l	21.8046	-0.539612	0.178258	-3.02713	0.00246884	0.046174	nABX_vs_CON
Itga3	115.888	0.547825	0.151749	3.61007	0.00030611	0.0187253	nABX_vs_CON
Etaa1os	14.6775	-0.664718	0.22021	-3.01856	0.00253978	0.0467895	nABX_vs_CON
Cd300a	14.4765	1.00555	0.258996	3.88248	0.0001034	0.0112057	nABX_vs_CON
Cd79b	129.647	0.722936	0.148816	4.85791	1.19e-06	0.00187646	nABX_vs_CON
Rnf213	175.43	0.544321	0.130836	4.16033	3.18e-05	0.00744103	nABX_vs_CON
H2bc12	27.6994	-0.603103	0.172444	-3.49738	0.00046985	0.0222316	nABX_vs_CON
Gmpr	65.1241	0.563087	0.176261	3.19462	0.00140014	0.0353073	nABX_vs_CON
Tert	139.536	0.505105	0.152307	3.31636	0.00091198	0.0294387	nABX_vs_CON
Emb	186.878	-0.577116	0.123191	-4.68471	2.8e-06	0.00249031	nABX_vs_CON
Foxq1	30.3562	-0.86732	0.236687	-3.66441	0.00024791	0.0173217	nABX_vs_CON
Mgat2	183.885	-0.513844	0.121617	-4.2251	2.39e-05	0.00706522	nABX_vs_CON
Rtn1	28.8469	-0.629072	0.20496	-3.06923	0.00214609	0.0430462	nABX_vs_CON
Amn	100.354	-0.851169	0.266896	-3.18914	0.00142695	0.0353073	nABX_vs_CON
Ppp1r1a	23.7059	-0.6844	0.208279	-3.28599	0.00101626	0.0309803	nABX_vs_CON
Gm19510	17.2875	-0.762532	0.250851	-3.03978	0.00236747	0.0455081	nABX_vs_CON
Jrk	20.6211	0.55532	0.182258	3.0469	0.00231218	0.0448344	nABX_vs_CON
H1f0	266.367	-0.587052	0.156164	-3.7592	0.00017046	0.0135044	nABX_vs_CON
Rnd1	133.242	0.605623	0.200951	3.01379	0.00258005	0.0473737	nABX_vs_CON
Etv5	375.513	0.517789	0.128526	4.02867	5.61e-05	0.00850777	nABX_vs_CON
Sema5b	47.8508	0.604058	0.180047	3.355	0.00079365	0.027665	nABX_vs_CON
Lama1	449.288	-0.534225	0.165505	-3.22785	0.00124725	0.0339462	nABX_vs_CON
Cpne5	37.1363	0.631304	0.164812	3.83045	0.00012791	0.0124227	nABX_vs_CON
Marchf2	87.8474	-0.544454	0.109123	-4.98936	6.06e-07	0.00187646	nABX_vs_CON
Nr3c1	34.9158	0.542051	0.1709	3.17174	0.00151531	0.0362186	nABX_vs_CON
Jak2	17.6825	0.585366	0.190138	3.07864	0.00207948	0.0420914	nABX_vs_CON
Dkk1	528.513	-0.645396	0.190262	-3.39215	0.00069347	0.0263851	nABX_vs_CON
Blnk	253.497	-0.51878	0.141968	-3.6542	0.00025799	0.017395	nABX_vs_CON
Pga5	51.5473	-1.07586	0.277273	-3.88013	0.0001044	0.0112057	nABX_vs_CON
Acsl3	178.829	-0.953834	0.15134	-6.30258	2.92733e-10	2.49053e-07	LPHS_vs_CON
Utp14b	82.4882	-0.699287	0.141793	-4.93175	8.14948e-07	7.84828e-05	LPHS_vs_CON
Stx6	113.422	-0.552482	0.132908	-4.15686	3.22648e-05	0.00163882	LPHS_vs_CON
Acbd6	368.028	-0.684442	0.116799	-5.86001	4.62833e-09	1.17294e-06	LPHS_vs_CON
Ly96	23.6613	-0.854082	0.248228	-3.44072	0.000580172	0.0153225	LPHS_vs_CON
C130074G19Rik	50.2937	-0.77088	0.158382	-4.86723	1.13176e-06	0.0001006	LPHS_vs_CON
Smap1	76.4195	-0.718414	0.15412	-4.66141	3.14048e-06	0.000230903	LPHS_vs_CON
Iars2	382.659	-0.514084	0.112679	-4.56238	5.05774e-06	0.000350248	LPHS_vs_CON
Dyrk3	216.34	-0.508206	0.102007	-4.98208	6.29032e-07	6.40376e-05	LPHS_vs_CON
Raph1	188.683	-0.57982	0.120007	-4.83157	1.35463e-06	0.00011692	LPHS_vs_CON
Slc19a2	119.85	-0.54569	0.150472	-3.62653	0.000287257	0.00893348	LPHS_vs_CON
Uck2	1347.88	-0.627752	0.100933	-6.21947	4.98841e-10	3.49511e-07	LPHS_vs_CON
Fam174a	79.6007	-0.691442	0.166357	-4.15638	3.23334e-05	0.00163882	LPHS_vs_CON
Rb1cc1	296.96	-0.533369	0.127111	-4.19608	2.71573e-05	0.00145054	LPHS_vs_CON
Pigm	239.433	-0.568485	0.102653	-5.53791	3.06095e-08	5.43211e-06	LPHS_vs_CON
Suv39h2	29.431	-0.580786	0.157123	-3.69637	0.000218707	0.00717542	LPHS_vs_CON
Galnt3	67.9414	-0.600504	0.168338	-3.56726	0.000360735	0.0107418	LPHS_vs_CON
Map1lc3a	1009.6	-0.551493	0.11011	-5.00858	5.48324e-07	5.72902e-05	LPHS_vs_CON
Scand1	203.912	-0.793041	0.158316	-5.00921	5.46531e-07	5.72902e-05	LPHS_vs_CON
Rab5if	253.313	-0.603901	0.104306	-5.78972	7.05053e-09	1.61498e-06	LPHS_vs_CON
Rbl1	101.65	-0.648354	0.148494	-4.36621	1.26423e-05	0.000756694	LPHS_vs_CON
Zfp661	14.6113	-0.675438	0.183681	-3.67723	0.000235779	0.00750283	LPHS_vs_CON
Trp53rka	87.6728	-0.577949	0.144185	-4.00839	6.11347e-05	0.00267712	LPHS_vs_CON
Garnl3	30.2925	-0.625969	0.20801	-3.00932	0.00261836	0.0460501	LPHS_vs_CON
Raly	257.827	-0.616806	0.147605	-4.17877	2.93096e-05	0.00153117	LPHS_vs_CON
Phf19	28.4625	0.834036	0.228545	3.64933	0.00026293	0.00828506	LPHS_vs_CON
Tcf15	17.9612	-0.642702	0.19631	-3.27391	0.00106069	0.0244843	LPHS_vs_CON
Spi1	155.039	-0.869399	0.162964	-5.3349	9.55963e-08	1.37186e-05	LPHS_vs_CON
Nudt11	22.0343	-0.791463	0.259446	-3.05059	0.00228395	0.0417242	LPHS_vs_CON
Cdkl5	9.34964	-1.17682	0.327744	-3.59068	0.000329817	0.00994543	LPHS_vs_CON
Syap1	152.068	-0.844944	0.149738	-5.64282	1.67289e-08	3.26652e-06	LPHS_vs_CON
Med14	154.425	-0.701862	0.132433	-5.29974	1.15971e-07	1.60619e-05	LPHS_vs_CON
Efnb1	25.0445	-0.731298	0.217359	-3.36447	0.000766898	0.01907	LPHS_vs_CON
Rps2-ps13	13.4037	-0.817213	0.196349	-4.16204	3.15416e-05	0.00161936	LPHS_vs_CON
Ammecr1	8.78982	-0.744955	0.239706	-3.10778	0.00188495	0.0366025	LPHS_vs_CON
Fnip2	21.1779	-0.527813	0.174125	-3.03122	0.00243564	0.043757	LPHS_vs_CON
Camk2d	231.621	-0.550793	0.0963513	-5.7165	1.08738e-08	2.39849e-06	LPHS_vs_CON
Naa15	521.4	-0.69327	0.124661	-5.56122	2.6789e-08	4.98569e-06	LPHS_vs_CON
Gpsm2	204.454	-0.541431	0.116048	-4.6656	3.07723e-06	0.000227658	LPHS_vs_CON
Ythdf3	592.099	-0.757004	0.163865	-4.61968	3.84325e-06	0.000277436	LPHS_vs_CON
Gar1	86	-0.551615	0.139734	-3.9476	7.89388e-05	0.0032761	LPHS_vs_CON
Rap1a	214.905	-0.713754	0.113849	-6.26931	3.62662e-10	2.69979e-07	LPHS_vs_CON
Zfp984	165.428	-0.667125	0.125807	-5.30278	1.1405e-07	1.59817e-05	LPHS_vs_CON
Fbxo2	31.9575	-0.880598	0.213901	-4.11685	3.8408e-05	0.00185967	LPHS_vs_CON
Srm	2141.08	-0.761761	0.117729	-6.47045	9.77096e-11	1.45477e-07	LPHS_vs_CON
Slc25a33	58.7392	-0.507751	0.144327	-3.51806	0.000434721	0.0125072	LPHS_vs_CON
Gm11249	14.0375	-0.705441	0.21586	-3.26805	0.0010829	0.0248421	LPHS_vs_CON
Faf1	1041.69	-0.677546	0.121377	-5.58216	2.37546e-08	4.56357e-06	LPHS_vs_CON
Gpatch3	31.1147	-0.734331	0.172525	-4.25638	2.07767e-05	0.00115701	LPHS_vs_CON
Pithd1	563.861	-0.541566	0.106537	-5.08334	3.70855e-07	4.33065e-05	LPHS_vs_CON
Rlf	210.975	-0.511993	0.107677	-4.7549	1.98544e-06	0.000159787	LPHS_vs_CON
Zfp268	67.1854	-0.53539	0.118131	-4.53217	5.83801e-06	0.000390655	LPHS_vs_CON
Zfp980	49.0272	-0.601189	0.127778	-4.70496	2.53914e-06	0.000197671	LPHS_vs_CON
1110065P20Rik	26.4384	-0.622893	0.162869	-3.82449	0.000131041	0.004955	LPHS_vs_CON
Yrdc	73.2652	-0.515216	0.123095	-4.18552	2.84517e-05	0.00149951	LPHS_vs_CON
Rad23b	151.333	-0.623982	0.117343	-5.31758	1.05154e-07	1.49106e-05	LPHS_vs_CON
Mms22l	200.334	-0.603408	0.103611	-5.8238	5.75231e-09	1.39828e-06	LPHS_vs_CON
Rragd	1202.45	-0.57666	0.094048	-6.13155	8.70289e-10	4.24788e-07	LPHS_vs_CON
Zfp292	93.9857	-0.547111	0.14804	-3.6957	0.000219281	0.00717542	LPHS_vs_CON
Plekhf2	1042.78	-1.04183	0.128363	-8.11628	4.80705e-16	5.72567e-12	LPHS_vs_CON
Ripk2	21.6378	-0.979575	0.234801	-4.17194	3.02016e-05	0.00157088	LPHS_vs_CON
Xpa	154.266	-0.552739	0.109205	-5.06147	4.16038e-07	4.71945e-05	LPHS_vs_CON
Anp32b	1127.82	-1.03491	0.138191	-7.48903	6.93855e-14	2.75483e-10	LPHS_vs_CON
Gm21411	55.3311	-0.614045	0.153547	-3.99907	6.3592e-05	0.00277452	LPHS_vs_CON
Ccnl2	552.401	-0.567632	0.105423	-5.38431	7.27244e-08	1.10484e-05	LPHS_vs_CON
Atp8a1	89.1523	-0.611697	0.161096	-3.79709	0.000146403	0.0053012	LPHS_vs_CON
Guf1	66.3848	-0.748706	0.153759	-4.86935	1.11969e-06	0.00010046	LPHS_vs_CON
Bri3	43.9137	-0.716662	0.173416	-4.13261	3.58666e-05	0.00177264	LPHS_vs_CON
Pcgf3	171.785	-0.534085	0.120694	-4.42514	9.63819e-06	0.00060105	LPHS_vs_CON
Ccdc92	170.657	-0.573155	0.142079	-4.03406	5.48202e-05	0.00248275	LPHS_vs_CON
Bloc1s4	57.2967	-0.812048	0.156457	-5.19023	2.10034e-07	2.57909e-05	LPHS_vs_CON
Gnai1	15.8446	-0.770177	0.231522	-3.32658	0.000879185	0.0211128	LPHS_vs_CON
Pi4k2b	132.443	-0.70155	0.115794	-6.05859	1.37323e-09	5.11143e-07	LPHS_vs_CON
Plbd2	490.322	-0.668764	0.145852	-4.58521	4.53527e-06	0.000319643	LPHS_vs_CON
Slc30a9	233.836	-0.900874	0.145748	-6.18103	6.36852e-10	3.61216e-07	LPHS_vs_CON
Dnaaf5	218.904	-0.509951	0.147514	-3.45696	0.000546311	0.0146519	LPHS_vs_CON
Gm6139	19.6834	-0.648374	0.170384	-3.80537	0.000141593	0.00518929	LPHS_vs_CON
Coq2	48.5424	-0.557209	0.181064	-3.07742	0.00208804	0.0394146	LPHS_vs_CON
Trip6	33.984	0.625102	0.179964	3.47348	0.00051375	0.0139391	LPHS_vs_CON
Rac1	1176.2	-1.04659	0.143247	-7.30618	2.74835e-13	8.1839e-10	LPHS_vs_CON
Tpst1	71.7274	-0.759617	0.197548	-3.84523	0.000120442	0.00462759	LPHS_vs_CON
Yes1	194.947	-0.509174	0.137008	-3.71637	0.000202107	0.00679606	LPHS_vs_CON
Brap	352.018	-0.524163	0.0856527	-6.11963	9.37914e-10	4.24788e-07	LPHS_vs_CON
Ankle2	216.926	-0.536983	0.089817	-5.97864	2.2501e-09	7.05287e-07	LPHS_vs_CON
Gm6443	12.277	-0.774591	0.192629	-4.02116	5.79122e-05	0.00255479	LPHS_vs_CON
Pole4	747.488	-0.559605	0.102065	-5.48285	4.18537e-08	7.0214e-06	LPHS_vs_CON
Mdfic	26.8138	-0.982492	0.206008	-4.76921	1.84953e-06	0.000151521	LPHS_vs_CON
Gm4968	91.002	-0.917187	0.161316	-5.68566	1.3031e-08	2.63071e-06	LPHS_vs_CON
Hibadh	765.273	-0.861628	0.141028	-6.10964	9.98577e-10	4.24788e-07	LPHS_vs_CON
Sumf1	67.2511	-0.804588	0.157412	-5.11133	3.19893e-07	3.77252e-05	LPHS_vs_CON
Iqub	29.4147	-0.710554	0.190286	-3.73414	0.000188356	0.00642839	LPHS_vs_CON
Raf1	892.767	-0.510153	0.106987	-4.76836	1.85728e-06	0.000151521	LPHS_vs_CON
Camk1	333.127	-0.873764	0.149702	-5.83669	5.32477e-09	1.32132e-06	LPHS_vs_CON
Gm10420	44.3899	-0.878731	0.14435	-6.0875	1.1469e-09	4.48204e-07	LPHS_vs_CON
Nsmce3	231.696	-0.715772	0.125351	-5.71016	1.12867e-08	2.4286e-06	LPHS_vs_CON
Emc10	594.543	-0.5769	0.114495	-5.03867	4.68776e-07	5.12256e-05	LPHS_vs_CON
Mef2a	39.7615	-0.60887	0.159938	-3.80692	0.000140709	0.0051728	LPHS_vs_CON
Arrdc4	56.3505	-0.783989	0.205151	-3.82153	0.000132626	0.00498892	LPHS_vs_CON
Eif3f	3901.63	-0.549383	0.110141	-4.98797	6.10162e-07	6.31969e-05	LPHS_vs_CON
Bcl7c	26.8773	-0.705104	0.155135	-4.54509	5.49109e-06	0.000371083	LPHS_vs_CON
Tsen34	399.952	-0.643588	0.120583	-5.33732	9.43324e-08	1.37024e-05	LPHS_vs_CON
Ube2s	12.786	-0.629545	0.194179	-3.24208	0.00118659	0.0264843	LPHS_vs_CON
Uvrag	108.601	-0.691434	0.149471	-4.62586	3.73044e-06	0.000270934	LPHS_vs_CON
Nsmce4a	530.113	-0.649115	0.114135	-5.68723	1.29113e-08	2.63071e-06	LPHS_vs_CON
E130201H02Rik	13.0718	-0.788685	0.198911	-3.96501	7.3394e-05	0.00313332	LPHS_vs_CON
Mettl9	114.647	-0.612721	0.134495	-4.55571	5.22083e-06	0.000357426	LPHS_vs_CON
Fbl	122.49	-0.696801	0.131783	-5.2875	1.23999e-07	1.69764e-05	LPHS_vs_CON
Ypel3	25.578	-0.714612	0.188012	-3.80088	0.000144181	0.0052518	LPHS_vs_CON
Ppp4c	2053.49	-0.620268	0.101351	-6.11999	9.35829e-10	4.24788e-07	LPHS_vs_CON
Kctd13	103.213	-0.7874	0.149225	-5.27659	1.31612e-07	1.76138e-05	LPHS_vs_CON
Epn1	63.5777	-0.576106	0.149042	-3.8654	0.000110906	0.00434541	LPHS_vs_CON
Kcnk6	296.762	-0.656837	0.118502	-5.54285	2.97584e-08	5.3705e-06	LPHS_vs_CON
Bloc1s3	55.9457	-0.992859	0.196262	-5.05884	4.21826e-07	4.73997e-05	LPHS_vs_CON
Clptm1	1148.73	-0.53754	0.117225	-4.58555	4.52801e-06	0.000319643	LPHS_vs_CON
Cyth2	1155.63	-0.53285	0.11299	-4.71589	2.40656e-06	0.000189832	LPHS_vs_CON
Rap1b	277.566	-0.550357	0.0996882	-5.52078	3.37491e-08	5.82587e-06	LPHS_vs_CON
Hdac2	653.978	-0.518753	0.0950674	-5.45668	4.85106e-08	7.70413e-06	LPHS_vs_CON
Hace1	103.069	-0.549941	0.136714	-4.02255	5.75712e-05	0.00255479	LPHS_vs_CON
Cep83	64.1691	-0.526876	0.155434	-3.3897	0.000699685	0.0178076	LPHS_vs_CON
Cep85l	26.7853	-0.747186	0.207204	-3.60605	0.000310896	0.0095195	LPHS_vs_CON
Asf1a	531.928	-0.537259	0.11104	-4.83841	1.30882e-06	0.000113791	LPHS_vs_CON
Osbpl8	296.045	-0.646091	0.120533	-5.3603	8.30839e-08	1.23702e-05	LPHS_vs_CON
Mtrf1l	52.5754	-1.02806	0.170916	-6.01501	1.79876e-09	5.79056e-07	LPHS_vs_CON
Palm	44.3606	-0.557536	0.181527	-3.07137	0.00213078	0.039968	LPHS_vs_CON
Fzr1	344.777	-0.524373	0.122159	-4.29254	1.76642e-05	0.0010019	LPHS_vs_CON
Thap11	267.41	-0.613748	0.118075	-5.19797	2.01476e-07	2.52608e-05	LPHS_vs_CON
Lamp1	5305.63	-0.8463	0.131914	-6.41552	1.40345e-10	1.64587e-07	LPHS_vs_CON
Upf3a	157.852	-0.504139	0.13297	-3.79137	0.000149816	0.00537487	LPHS_vs_CON
Trir	182.396	-0.671759	0.129337	-5.19387	2.0597e-07	2.55553e-05	LPHS_vs_CON
Tmem192	699.287	-0.514406	0.0997006	-5.15951	2.47596e-07	2.9789e-05	LPHS_vs_CON
Mt2	703.16	0.555907	0.171504	3.24137	0.00118958	0.0264843	LPHS_vs_CON
Gsr	268.611	-0.579898	0.110756	-5.2358	1.64272e-07	2.17404e-05	LPHS_vs_CON
Eri1	597.518	-0.698583	0.129777	-5.38294	7.32785e-08	1.10484e-05	LPHS_vs_CON
Vps37a	445.213	-0.865596	0.166095	-5.21146	1.87362e-07	2.39964e-05	LPHS_vs_CON
Ssbp4	34.4084	-0.800645	0.182311	-4.39165	1.12494e-05	0.000694256	LPHS_vs_CON
Lsm4	1536.45	-0.815714	0.138767	-5.87829	4.14515e-09	1.12498e-06	LPHS_vs_CON
Nr2f6	10.6042	-0.640354	0.193693	-3.30602	0.000946314	0.0223743	LPHS_vs_CON
Bag4	79.2067	-0.796528	0.132421	-6.01512	1.79758e-09	5.79056e-07	LPHS_vs_CON
Zdhhc7	165.394	-0.576115	0.145069	-3.97131	7.14789e-05	0.00308473	LPHS_vs_CON
Sap30	25.1799	-0.737834	0.196543	-3.75406	0.000173997	0.00605987	LPHS_vs_CON
Fnta	481.967	-0.741735	0.11746	-6.31479	2.70529e-10	2.47867e-07	LPHS_vs_CON
Hgsnat	205.465	-0.524112	0.132716	-3.94912	7.84402e-05	0.00326679	LPHS_vs_CON
Socs4	103.539	-0.833465	0.141695	-5.88208	4.05131e-09	1.12498e-06	LPHS_vs_CON
Micu2	161.925	-0.988207	0.195603	-5.0521	4.36978e-07	4.86434e-05	LPHS_vs_CON
Sox21	35.3513	-0.580477	0.15394	-3.77079	0.000162732	0.00575165	LPHS_vs_CON
Fzd3	79.068	-0.55051	0.144732	-3.80365	0.00014258	0.00520941	LPHS_vs_CON
Trim35	16.6677	0.937373	0.305069	3.07265	0.00212164	0.0398594	LPHS_vs_CON
Dpysl2	134.151	-0.598613	0.175225	-3.41626	0.00063487	0.0165108	LPHS_vs_CON
Exoc5	304.004	-0.675281	0.142668	-4.73324	2.20969e-06	0.000175464	LPHS_vs_CON
Cog3	135.159	-0.584632	0.133221	-4.38844	1.14166e-05	0.000697348	LPHS_vs_CON
Parg	423.356	-0.558979	0.119655	-4.67158	2.98893e-06	0.000223906	LPHS_vs_CON
Gch1	650.798	-0.631642	0.113374	-5.57129	2.52853e-08	4.78052e-06	LPHS_vs_CON
Cfap20dc	110.955	-0.707406	0.16226	-4.3597	1.30243e-05	0.000775662	LPHS_vs_CON
Pip4p1	118.072	-0.657127	0.121692	-5.39993	6.66672e-08	1.04483e-05	LPHS_vs_CON
Nop9	635.849	-0.526529	0.124073	-4.2437	2.19866e-05	0.00121234	LPHS_vs_CON
Tmem30a	303.417	-0.949929	0.149782	-6.34206	2.26717e-10	2.25035e-07	LPHS_vs_CON
Ei24	126.456	-0.500498	0.133582	-3.74675	0.000179139	0.00618621	LPHS_vs_CON
Bckdhb	688.824	-0.578322	0.119259	-4.84931	1.23892e-06	0.000109309	LPHS_vs_CON
Arhgap42	150.926	-0.65705	0.136597	-4.81013	1.50833e-06	0.00012652	LPHS_vs_CON
Panx1	86.6307	-0.797124	0.152868	-5.21445	1.84363e-07	2.38691e-05	LPHS_vs_CON
Cln6	116.673	-0.514222	0.14377	-3.57671	0.000347949	0.0104131	LPHS_vs_CON
Uba5	366.974	-0.591384	0.117478	-5.03402	4.80305e-07	5.20083e-05	LPHS_vs_CON
Polr2m	3386.08	-0.51958	0.103049	-5.04208	4.60498e-07	5.07869e-05	LPHS_vs_CON
Lars2	6015.82	-0.656389	0.157986	-4.15473	3.25675e-05	0.00164369	LPHS_vs_CON
Timm29	95.0199	-0.973546	0.16603	-5.86369	4.52679e-09	1.17214e-06	LPHS_vs_CON
Khdc3	3981.16	-1.0225	0.168042	-6.08478	1.16651e-09	4.48204e-07	LPHS_vs_CON
Plod2	322.878	-0.773338	0.157196	-4.91956	8.67376e-07	8.19946e-05	LPHS_vs_CON
Clasp2	301.223	-0.650116	0.113892	-5.70819	1.14181e-08	2.4286e-06	LPHS_vs_CON
Fbxl20	248.106	-0.673295	0.200907	-3.35128	0.000804403	0.0197552	LPHS_vs_CON
Rflnb	841.007	-0.500341	0.0842544	-5.93845	2.87726e-09	8.78745e-07	LPHS_vs_CON
Ubald2	32.9127	-0.582711	0.191126	-3.04883	0.00229736	0.0419048	LPHS_vs_CON
Ranbp17	157.637	-0.592689	0.130119	-4.55498	5.23908e-06	0.000357426	LPHS_vs_CON
Srsf2	260.853	-0.514181	0.107985	-4.7616	1.92067e-06	0.000155627	LPHS_vs_CON
Lsm11	23.6528	-0.608482	0.189766	-3.20649	0.00134366	0.0284268	LPHS_vs_CON
Map2k4	380.454	-0.594956	0.095961	-6.19998	5.64693e-10	3.61216e-07	LPHS_vs_CON
Ggnbp2	313.386	-0.614482	0.104625	-5.87317	4.27542e-09	1.13165e-06	LPHS_vs_CON
Cox11	57.8038	-0.750273	0.132524	-5.66142	1.50127e-08	2.98027e-06	LPHS_vs_CON
Peli1	278.562	-0.57122	0.135146	-4.22668	2.37164e-05	0.00127822	LPHS_vs_CON
Rnf187	616.966	-0.931982	0.160512	-5.80632	6.38625e-09	1.4915e-06	LPHS_vs_CON
Mgat4b	66.1468	-0.619115	0.162108	-3.81916	0.000133906	0.00499986	LPHS_vs_CON
Utp18	464.838	-0.887203	0.141232	-6.2819	3.34467e-10	2.65589e-07	LPHS_vs_CON
Ccdc117	279.249	-0.693898	0.126311	-5.49356	3.9391e-08	6.70265e-06	LPHS_vs_CON
Pgs1	273.153	-0.52265	0.100776	-5.18627	2.14551e-07	2.60766e-05	LPHS_vs_CON
Nol7	718.737	-0.703973	0.11918	-5.90679	3.48842e-09	1.03877e-06	LPHS_vs_CON
Tdp2	193.491	-0.737205	0.119178	-6.18577	6.18012e-10	3.61216e-07	LPHS_vs_CON
Nfil3	103.016	-0.708582	0.167075	-4.24111	2.22422e-05	0.00121234	LPHS_vs_CON
Gm6311	9.64415	-0.837192	0.231419	-3.61764	0.000297297	0.00917383	LPHS_vs_CON
Aggf1	341.418	-0.545584	0.111019	-4.91431	8.90954e-07	8.29075e-05	LPHS_vs_CON
Ubqln1	596.374	-0.592227	0.0894085	-6.62384	3.49996e-11	5.95543e-08	LPHS_vs_CON
Nsun2	1767.36	-0.673869	0.109557	-6.15088	7.70562e-10	3.99051e-07	LPHS_vs_CON
Srd5a1	32.9311	-0.53778	0.174893	-3.07491	0.00210568	0.0396221	LPHS_vs_CON
Slc30a5	279.525	-0.826363	0.121182	-6.81919	9.15542e-12	2.181e-08	LPHS_vs_CON
Trappc6b	248.036	-0.523126	0.0955372	-5.47563	4.35967e-08	7.13212e-06	LPHS_vs_CON
Mia2	124.095	-0.534739	0.120333	-4.44383	8.83727e-06	0.000561327	LPHS_vs_CON
Mgat2	183.885	-0.826426	0.129061	-6.40336	1.51998e-10	1.64587e-07	LPHS_vs_CON
Klhdc2	309.209	-0.531403	0.107561	-4.94047	7.79331e-07	7.6087e-05	LPHS_vs_CON
Gm18025	8.96767	-0.912136	0.24451	-3.73046	0.000191128	0.00650438	LPHS_vs_CON
Ifrd1	1779.08	-0.623661	0.102002	-6.11422	9.70298e-10	4.24788e-07	LPHS_vs_CON
Dock4	91.0549	-0.609291	0.127668	-4.77247	1.81977e-06	0.000150523	LPHS_vs_CON
Gsc	23.1648	-0.98615	0.249409	-3.95394	7.68746e-05	0.00322413	LPHS_vs_CON
Glrx5	196.803	-0.618639	0.111433	-5.55168	2.82935e-08	5.18467e-06	LPHS_vs_CON
Fkbp1b	30.0715	-0.708728	0.1887	-3.75585	0.000172752	0.00603416	LPHS_vs_CON
Rdh14	182.102	-0.532882	0.113239	-4.70583	2.5283e-06	0.000197671	LPHS_vs_CON
Gm7143	13.5713	-0.703769	0.204701	-3.43804	0.000585947	0.0154407	LPHS_vs_CON
Phf20l1	103.506	-0.518462	0.116236	-4.46044	8.17914e-06	0.000526604	LPHS_vs_CON
Selenoo	20.3541	-0.834768	0.196127	-4.25626	2.07875e-05	0.00115701	LPHS_vs_CON
Gm7908	31.8383	-0.834389	0.183616	-4.5442	5.51438e-06	0.000371083	LPHS_vs_CON
Itgb7	17.3052	-1.05142	0.326757	-3.21775	0.00129202	0.0280315	LPHS_vs_CON
H1f0	266.367	-0.683869	0.165375	-4.13527	3.54537e-05	0.00176353	LPHS_vs_CON
Desi1	291.645	-0.538201	0.136487	-3.94325	8.03864e-05	0.00329067	LPHS_vs_CON
Pdxp	20.8418	-0.643266	0.174168	-3.69336	0.000221308	0.00722192	LPHS_vs_CON
Mfsd5	234.711	-0.512032	0.0795449	-6.43702	1.21838e-10	1.61246e-07	LPHS_vs_CON
Pkp2	447.26	-0.608835	0.12682	-4.80076	1.58062e-06	0.000131655	LPHS_vs_CON
Donson	211.343	-0.771694	0.146105	-5.28178	1.27935e-07	1.73163e-05	LPHS_vs_CON
Atg3	346.696	-0.79808	0.131153	-6.08512	1.16405e-09	4.48204e-07	LPHS_vs_CON
Mapk1	550.662	-0.883938	0.111845	-7.90324	2.71744e-15	1.61837e-11	LPHS_vs_CON
Nubp1	411.457	-0.535524	0.104205	-5.13914	2.75998e-07	3.28741e-05	LPHS_vs_CON
Hes1	93.8606	-0.843483	0.180274	-4.6789	2.88416e-06	0.000217425	LPHS_vs_CON
Hacd2	454.025	-0.778342	0.133903	-5.81273	6.14605e-09	1.46411e-06	LPHS_vs_CON
Sema5b	47.8508	0.586963	0.190501	3.08115	0.002062	0.0390641	LPHS_vs_CON
Rps2-ps7	495.665	-0.953777	0.142464	-6.69485	2.15898e-11	4.28594e-08	LPHS_vs_CON
Gm7072	36.7562	-0.501841	0.137264	-3.65604	0.000256144	0.00809267	LPHS_vs_CON
Kctd5	508.003	-0.533566	0.106205	-5.02394	5.06221e-07	5.43207e-05	LPHS_vs_CON
Vapa	2499.1	-0.69461	0.112498	-6.17442	6.64076e-10	3.61216e-07	LPHS_vs_CON
Yipf4	1013.65	-0.68584	0.136901	-5.00974	5.45045e-07	5.72902e-05	LPHS_vs_CON
Rps2-ps8	10.7275	-0.862299	0.231686	-3.72184	0.000197779	0.00669247	LPHS_vs_CON
Rps2	8068.42	-0.785642	0.133161	-5.89994	3.63635e-09	1.05641e-06	LPHS_vs_CON
Kcnk12	27.5019	-0.838371	0.217612	-3.85259	0.000116874	0.00453447	LPHS_vs_CON
Fance	101.216	-0.663621	0.16404	-4.04549	5.22148e-05	0.00240057	LPHS_vs_CON
Cdx1	19.1999	-0.775933	0.253666	-3.05888	0.00222167	0.0409766	LPHS_vs_CON
Sft2d3	16.9215	-0.8116	0.239775	-3.38484	0.000712202	0.018049	LPHS_vs_CON
Dtwd2	55.3474	-0.854428	0.149015	-5.73382	9.81916e-09	2.20672e-06	LPHS_vs_CON
Psma8	28.5403	0.612191	0.193355	3.16616	0.00154468	0.0317219	LPHS_vs_CON
Taf4b	129.598	-0.871075	0.162606	-5.35697	8.4629e-08	1.24446e-05	LPHS_vs_CON
Ccny	174.21	-0.830189	0.137514	-6.03712	1.56894e-09	5.66291e-07	LPHS_vs_CON
Tmed7	131.152	-0.690784	0.13635	-5.06626	4.05718e-07	4.64664e-05	LPHS_vs_CON
Ube2d2a	83.8928	-0.861551	0.178678	-4.82182	1.42257e-06	0.000121901	LPHS_vs_CON
Tmco6	66.8797	-0.65802	0.15267	-4.31008	1.63192e-05	0.000934509	LPHS_vs_CON
Ccdc85b	35.4435	-0.922476	0.208274	-4.42914	9.46085e-06	0.000593095	LPHS_vs_CON
Cacul1	336.558	-0.543087	0.112175	-4.84142	1.28917e-06	0.000112907	LPHS_vs_CON
D030056L22Rik	53.1404	-0.909447	0.166104	-5.47516	4.37112e-08	7.13212e-06	LPHS_vs_CON
Pcgf6	175.797	-0.655089	0.119788	-5.46874	4.53251e-08	7.29551e-06	LPHS_vs_CON
Zfand5	251.522	-0.935943	0.159232	-5.87787	4.15574e-09	1.12498e-06	LPHS_vs_CON
Mxi1	28.4371	-0.567094	0.17089	-3.31847	0.000905106	0.0215614	LPHS_vs_CON
