# Supplementary material for: Embryonic signatures of intergenerational epigenetic inheritance across paternal environments and genetic backgrounds
Source: EMBO J. 2025 Sep 26;44(22):6750–81. doi: 10.1038/s44318-025-00556-4 (PMC12624057; doi:10.1038/s44318-025-00556-4)
Supplement: Supplementary file 3 — Dataset EV2 [file 44318_2025_556_MOESM3_ESM.xlsx]

## Sheet: Sheet1
Dataset EV2 – String overrepresented terms in blastocyst DE genes by young FVB paternal environment
GO ID	Gene ontology term	Count in network	Strength	Signal	FDR (p(adj)	DE Condition
GO:0009888	Tissue development	26 of 1902	0.5	0.52	0.0014	nABX vs CON
GO:0060429	Epithelium development	18 of 1237	0.53	0.39	0.0172	nABX vs CON
GO:0030154	Cell differentiation	37 of 3918	0.34	0.38	0.0076	nABX vs CON
GO:0048729	Tissue morphogenesis	12 of 662	0.62	0.34	0.0406	nABX vs CON
GO:0030334	Regulation of cell migration	15 of 1007	0.54	0.33	0.0406	nABX vs CON
GO:0032502	Developmental process	47 of 6028	0.26	0.32	0.0145	nABX vs CON
GO:0023051	Regulation of signaling	32 of 3456	0.33	0.31	0.0291	nABX vs CON
GO:0010646	Regulation of cell communication	32 of 3447	0.33	0.31	0.0291	nABX vs CON
GO:0022008	Neurogenesis	18 of 1448	0.46	0.31	0.0436	nABX vs CON
GO:0009966	Regulation of signal transduction	29 of 3013	0.35	0.3	0.0343	nABX vs CON
GO:0023056	Positive regulation of signaling	21 of 1853	0.42	0.3	0.0407	nABX vs CON
GO:0010647	Positive regulation of cell communication	21 of 1846	0.42	0.3	0.0407	nABX vs CON
GO:0048731	System development	35 of 4105	0.3	0.28	0.0403	nABX vs CON
GO:0048513	Animal organ development	32 of 3588	0.32	0.28	0.0403	nABX vs CON
GO:0048856	Anatomical structure development	42 of 5513	0.25	0.27	0.0407	nABX vs CON
GO ID	Gene ontology term	Count in network	Strength	Signal	FDR (p(adj)	Paternal Condition (vs Control)
GO:0043412	Macromolecule modification	60 of 2859	0.3	0.51	0.00048	LPHS vs CON
GO:0044260	Cellular macromolecule metabolic process	53 of 2450	0.31	0.49	0.00087	LPHS vs CON
GO:0036211	Protein modification process	56 of 2667	0.3	0.49	0.00087	LPHS vs CON
GO:0043170	Macromolecule metabolic process	100 of 5860	0.21	0.48	0.00026	LPHS vs CON
GO:0044237	Cellular metabolic process	109 of 6530	0.2	0.47	0.00024	LPHS vs CON
GO:0006807	Nitrogen compound metabolic process	111 of 6657	0.2	0.47	0.00024	LPHS vs CON
GO:0044238	Primary metabolic process	114 of 7247	0.17	0.43	0.00077	LPHS vs CON
GO:0071704	Organic substance metabolic process	117 of 7673	0.16	0.4	0.0016	LPHS vs CON
GO:0008152	Metabolic process	121 of 8096	0.15	0.38	0.0023	LPHS vs CON
GO:0051173	Positive regulation of nitrogen compound metabolic process	61 of 3325	0.24	0.35	0.0103	LPHS vs CON
GO:0019538	Protein metabolic process	70 of 4003	0.22	0.35	0.0103	LPHS vs CON
GO:1901564	Organonitrogen compound metabolic process	83 of 5039	0.19	0.34	0.0103	LPHS vs CON
GO:0051171	Regulation of nitrogen compound metabolic process	94 of 5973	0.17	0.33	0.0103	LPHS vs CON
GO:0080090	Regulation of primary metabolic process	94 of 6158	0.16	0.28	0.0288	LPHS vs CON
GO:0031323	Regulation of cellular metabolic process	90 of 5853	0.16	0.27	0.0346	LPHS vs CON
GO:0009987	Cellular process	197 of 16238	0.06	0.26	0.0287	LPHS vs CON
