# Supplementary material for: Embryonic signatures of intergenerational epigenetic inheritance across paternal environments and genetic backgrounds
Source: EMBO J. 2025 Sep 26;44(22):6750–81. doi: 10.1038/s44318-025-00556-4 (PMC12624057; doi:10.1038/s44318-025-00556-4)
Supplement: Supplementary file 4 — Dataset EV3 [file 44318_2025_556_MOESM4_ESM.xlsx]

## Sheet: Sheet1
Dataset EV3 – Gene set enrichment analysis of nABX-derived blastocysts in young FVB background
GO_ID	ONTOLOGY	ID	Description	setSize	enrichmentScore	NES	pvalue	p.adjust	qvalue	core_enrichment	comparison
GO:0005746	CC	GO:0005746	mitochondrial respirasome	82	-0.639884	-2.49634	1e-10	1e-10	1.35979e-07	Cox6b1 Ndufb3 Ndufb11 Uqcr10 Uqcrh Ndufa7 Ndufa2 COX1 Ndufb7 Ndufa12 Ndufv1 Cox7a2l Uqcrq Cox7a2 Ndufb6 Cox7b Cox4i1 Ndufs8 Ndufa11 Ndufa4 Ndufb4 Uqcr11 Cox8a Cox5b Ndufa13 Ndufb9 Ndufs1 Ndufs7 Uqcrfs1 Ndufs6 Uqcrc1 Ndufs2 Ndufa8 Ndufa6 Ndufb10 Ndufc2 Ndufa10 ND4 Uqcrc2 Cox5a Ndufa9 Ndufab1 Ndufb8 Cyc1 ND1 Ndufs3 Uqcrb Ndufv3 Ndufb2 ND5 Sdhc Sdhd ND2 Sdhb ND6 Ndufs4 Ndufv2 Ndufb5 CYTB Rab5if COX3…	nABX vs CON
GO:0006119	BP	GO:0006119	oxidative phosphorylation	130	-0.562205	-2.3584	1e-10	1e-10	1.35979e-07	Atp5d Ndufb3 Ndufb11 Dnajc15 Uqcr10 Uqcrh Sdhaf2 Ndufa7 Coq9 Ndufa2 COX1 Macroh2a1 Ndufb7 Ndufaf1 Atp5j Ndufa12 Antkmt Ndufv1 Cox7a2l Myc Atpsckmt Uqcrq Atp5b Cox7a2 Ndufb6 Atp5h Cox4i1 Pink1 Ndufs8 Ndufa11 Fxn Ndufb4 Ppif Cyct Uqcr11 Cox5b Atp5pb Ndufa13 Ndufb9 Ndufs1 Uqcc2 Ndufs7 Uqcrfs1 Ndufs6 Uqcrc1 Ndufs2 Ndufa8 Ccnb1 Ndufa6 Ndufb10 Cycs Ndufc2 Ndufb1 Nipsnap2 Ndufa10 ND4 Uqcrc2 Coq7 Dguok C…	nABX vs CON
GO:0042773	BP	GO:0042773	ATP synthesis coupled electron transport	67	-0.657129	-2.4766	5.3178e-10	5.3178e-10	4.88524e-07	Dnajc15 Uqcr10 Uqcrh Sdhaf2 Ndufa7 Coq9 COX1 Ndufaf1 Ndufa12 Ndufv1 Uqcrq Ndufb6 Cox4i1 Pink1 Ndufs8 Cyct Uqcr11 Cox5b Ndufb9 Ndufs1 Ndufs7 Uqcrfs1 Ndufs6 Uqcrc1 Ndufs2 Ndufa8 Ccnb1 Cycs Ndufc2 Ndufa10 ND4 Uqcrc2 Coq7 Dguok Cox5a Ndufb8 Cyc1 ND1 Ndufs3 Uqcrb Ndufv3 ND5 Sdhc Sdhd ND2 Sdhb ND6 Ndufv2 Iscu Cdk1 Park7 CYTB COX3 Cox6a2 Cox4i2	nABX vs CON
GO:0042775	BP	GO:0042775	mitochondrial ATP synthesis coupled electron transport	66	-0.666339	-2.50905	5.85867e-10	5.85867e-10	4.88524e-07	Dnajc15 Uqcr10 Uqcrh Sdhaf2 Ndufa7 Coq9 COX1 Ndufaf1 Ndufa12 Ndufv1 Uqcrq Ndufb6 Cox4i1 Pink1 Ndufs8 Cyct Uqcr11 Cox5b Ndufb9 Ndufs1 Ndufs7 Uqcrfs1 Ndufs6 Uqcrc1 Ndufs2 Ndufa8 Ccnb1 Cycs Ndufc2 Ndufa10 ND4 Uqcrc2 Coq7 Dguok Cox5a Ndufb8 Cyc1 ND1 Ndufs3 Uqcrb Ndufv3 ND5 Sdhc Sdhd ND2 Sdhb ND6 Ndufv2 Iscu Cdk1 Park7 CYTB COX3 Cox6a2 Cox4i2	nABX vs CON
GO:0038023	MF	GO:0038023	signaling receptor activity	400	0.428877	1.81663	7.18529e-10	7.18529e-10	4.88524e-07	Fzd6 Oscar Ntrk2 Nr4a2 Tnfrsf1b Cd300a Chrna3 Tek Lilra6 Celsr3 Vdr Clec2h Ntrk1 Milr1 Trpa1 Tacr3 Cd79b Cd40 Sema6a Hnf4a Nectin1 Nfam1 Gpr183 Mst1r Celsr2 Cd3d Rora Cd160 Il4ra Nr1h4 Tnfrsf17 Nr2f2 Nr3c1 Epha4 Chrnb4 Cd300lb Adgre5 Lag3 Acvrl1 Gpr87 Adcyap1r1 Nr1h3 Rtn4r Il1rap Cd300ld Epha7 Tnfrsf4 Lrp8 Klrb1c Kit Ackr4 Gprc5c Pdgfrb Tnfrsf19 Gpr161 Nrp2 Gpr75 Procr Grin1 Or10b1 Vmn1r4 P2rx7 L…	nABX vs CON
GO:0060089	MF	GO:0060089	molecular transducer activity	400	0.428877	1.81663	7.18529e-10	7.18529e-10	4.88524e-07	Fzd6 Oscar Ntrk2 Nr4a2 Tnfrsf1b Cd300a Chrna3 Tek Lilra6 Celsr3 Vdr Clec2h Ntrk1 Milr1 Trpa1 Tacr3 Cd79b Cd40 Sema6a Hnf4a Nectin1 Nfam1 Gpr183 Mst1r Celsr2 Cd3d Rora Cd160 Il4ra Nr1h4 Tnfrsf17 Nr2f2 Nr3c1 Epha4 Chrnb4 Cd300lb Adgre5 Lag3 Acvrl1 Gpr87 Adcyap1r1 Nr1h3 Rtn4r Il1rap Cd300ld Epha7 Tnfrsf4 Lrp8 Klrb1c Kit Ackr4 Gprc5c Pdgfrb Tnfrsf19 Gpr161 Nrp2 Gpr75 Procr Grin1 Or10b1 Vmn1r4 P2rx7 L…	nABX vs CON
GO:0019646	BP	GO:0019646	aerobic electron transport chain	55	-0.689694	-2.49913	1.56601e-09	1.56601e-09	9.67929e-07	Dnajc15 Uqcr10 Uqcrh Sdhaf2 Ndufa7 Coq9 COX1 Ndufaf1 Ndufv1 Uqcrq Ndufb6 Cox4i1 Pink1 Ndufs8 Cyct Uqcr11 Cox5b Ndufb9 Ndufs1 Ndufs7 Uqcrfs1 Ndufs6 Uqcrc1 Ndufs2 Ndufa8 Cycs Ndufc2 Ndufa10 ND4 Uqcrc2 Cox5a Ndufb8 Cyc1 ND1 Ndufs3 Uqcrb ND5 Sdhc Sdhd ND2 Sdhb ND6 Ndufv2 Iscu Park7 CYTB COX3 Cox6a2 Cox4i2	nABX vs CON
GO:0015986	BP	GO:0015986	proton motive force-driven ATP synthesis	66	-0.651253	-2.45224	2.74888e-09	2.74888e-09	1.43765e-06	Atp5d Ndufb3 Ndufb11 Ndufa7 Atp5l Ndufa2 Ndufb7 Atp5j Ndufa12 Antkmt Ndufv1 Atp5g2 Atpsckmt Atp5b Ndufb6 Atp5h Ndufs8 Ndufa11 Atp5g1 Ndufb4 Atp5pb Ndufa13 Ndufb9 Ndufs1 Ndufs7 Ndufs6 Ndufs2 Ndufa8 Ndufa6 Ndufb10 Ndufc2 Ndufb1 Ndufa10 ND4 Ndufa9 Ndufab1 Ndufb8 Atp5o ND1 Ndufs3 Atp5a1 Ndufv3 Ndufb2 Atp5c1 ND5 Sdhc Sdhd ND2 Sdhb Atp5g3 ND6 Ndufs4 Ndufv2 Ndufb5	nABX vs CON
GO:0004888	MF	GO:0004888	transmembrane signaling receptor activity	290	0.44269	1.82594	6.00116e-08	6.00116e-08	2.40009e-05	Fzd6 Oscar Ntrk2 Tnfrsf1b Cd300a Chrna3 Tek Lilra6 Celsr3 Clec2h Ntrk1 Milr1 Trpa1 Tacr3 Cd79b Sema6a Nfam1 Gpr183 Mst1r Celsr2 Cd3d Cd160 Il4ra Epha4 Chrnb4 Cd300lb Adgre5 Lag3 Acvrl1 Gpr87 Adcyap1r1 Rtn4r Il1rap Cd300ld Epha7 Tnfrsf4 Lrp8 Kit Ackr4 Gprc5c Pdgfrb Gpr161 Nrp2 Gpr75 Grin1 Or10b1 Vmn1r4 P2rx7 Lepr Gfra3 Insr Il20rb Or9s15 Fzd4 Gpr171 Eda2r Adgrg6 Tmem63b Notch1 Eng Plxnb2 Pecam1 Se…	nABX vs CON
GO:0022890	MF	GO:0022890	inorganic cation transmembrane transporter activity	319	0.371332	1.54564	0.000128977	0.000128977	0.0168636	Atp2c2 Chrna3 Slc5a10 P2rx5 Mfsd2a Kcnq4 Trpa1 Slc28a2 Slc12a1 Orai2 Kcnb1 Scn3a Calhm6 Slc5a2 Kcnab2 Kcnmb4 Kcnj13 Ano1 Chrnb4 Slc12a3 Atp1b2 Kcng2 Cnga3 Slc6a4 Slc4a7 Slc6a12 Cacna1b Slc30a2 Trpm5 Unc80 Grin1 Atp6v0e2 Slc10a1 P2rx7 Slc15a1 Tmem63b Tmem37 Abcc8 Ryr2 Itgav Slc5a3 Pkd1l3 Cacna1a Slc12a7 Slc9b2 Slc9a5 Kcnd1 Slc8b1 Slc4a8 Atp2a3 Atp2b2 Kcnab1 Slc23a2 Chrne Kcnn2 Kcnn3 Kcnip2 Tpcn2 S…	nABX vs CON
GO_ID	ONTOLOGY	ID	Description	setSize	enrichmentScore	NES	pvalue	p.adjust	qvalue	core_enrichment	comparison
GO:0003735	MF	GO:0003735	structural constituent of ribosome	157	0.431239	1.90624	1.37408e-06	1.37408e-06	0.00963158	Rps27rt Mrpl52 Rps28 Rps29 Rpl38 Gm2000 Rpl41 Rpl37a Rpl37 Ndufa7 Rpl36 Mrpl33 Rpl35 Rpl36a Rps21 Rps27l Rps27 Rpl32 Rps26 Mrps21 Rpl35a Rplp2 Mrpl57 Rps19 Rpl34 Rpl27 Mrps16 Mrpl54 Mrpl24 Mrpl23 Rps18 Rpl27a Rpl28 Rpl23a Mrps5 Mrpl41 Rps25 Rpl26 Rps13 Rps17 Rpl36al Rpl22 Rps23 Rpl7l1 Mrps7 Mrps11 Fau Rpl24 Mrpl20 Mrpl11 Rps15 Mrps35 Mrps31 Mrps34 Rps15a Rplp1 Mrpl13 Rpl3 Rps14 Mrpl2 Mrpl18 Uba52…	LPHS vs CON
GO:0005840	CC	GO:0005840	ribosome	223	0.364624	1.68544	5.71346e-06	5.71346e-06	0.0200242	Apod Rpl36a-ps1 Rps27rt Repin1 Oas1h Mrpl52 Rps28 Rps29 Rpl38 Gm2000 Rpl41 Rpl37a Rpl37 Ndufa7 Rpl36 Mrpl33 Nr0b1 Rpl35 Rpl36a Rpl32-ps Rps21 Rps27l Rps27 Rpl32 Rps18-ps5 Rps26 Mrps21 Rpl35a Rplp2 Mrpl57 Rps19 Mrps26 Rpl34 Chchd1 Rpl27 Rps6kl1 Mrps16 Mrpl54 Mrpl24 Mrpl23 Rps18 Rpl27a Hspa14 Rpl28 Rpl23a Mrps5 Mrpl41 Rps25 Mtg2 Mpv17l2 Abcf1 Rpl26 Rps13 Nsun4 Rps17 Rpl36al Eef2 Rpl22 Ndufab1 Rps23…	LPHS vs CON
GO:0044391	CC	GO:0044391	ribosomal subunit	192	0.381247	1.72461	1.17951e-05	1.17951e-05	0.027559	Rpl36a-ps1 Rps27rt Mrpl52 Rps28 Rps29 Rpl38 Rpl41 Rpl37a Rpl37 Rpl36 Mrpl33 Rpl35 Rpl36a Rpl32-ps Rps21 Rps27l Rps27 Rpl32 Rps18-ps5 Rps26 Mrps21 Rpl35a Rplp2 Mrpl57 Rps19 Mrps26 Rpl34 Chchd1 Rpl27 Mrps16 Mrpl54 Mrpl24 Mrpl23 Rps18 Rpl27a Rpl28 Rpl23a Mrps5 Mrpl41 Rps25 Mpv17l2 Rpl26 Rps13 Nsun4 Rps17 Rpl36al Rpl22 Ndufab1 Rps23 Rpl7l1 Mrps7 Mrps11 Fau Rpl24 Mrpl48 Mrpl20 Mrpl11 Rps15 Mrps35 Rps4…	LPHS vs CON
GO:0015934	CC	GO:0015934	large ribosomal subunit	117	0.433527	1.8281	3.82982e-05	3.82982e-05	0.0447417	Rpl36a-ps1 Mrpl52 Rpl38 Rpl41 Rpl37a Rpl37 Rpl36 Mrpl33 Rpl35 Rpl36a Rpl32-ps Rpl32 Rpl35a Rplp2 Mrpl57 Rpl34 Rpl27 Mrpl54 Mrpl24 Mrpl23 Rpl27a Rpl28 Rpl23a Mrpl41 Mpv17l2 Rpl26 Nsun4 Rpl36al Rpl22 Ndufab1 Rpl7l1 Rpl24 Mrpl48 Mrpl20 Mrpl11 Mrpl45 Rplp1 Mrpl13 Rpl3 Mrpl2 Mrpl18 Uba52 Mrpl19 Mrpl34 Mrpl37 Mrpl44 Mrpl46 Rpl18a Rps12 Rpl11 Rpl31 Mrpl58 Rpl21 Mrpl12 Mrpl50 Mrpl28 Rpl39l Rpl10a Gadd45g…	LPHS vs CON
GO:0005667	CC	GO:0005667	transcription regulator complex	428	-0.386332	-1.4992	0.000104797	0.000104797	0.104939	Sall1 Skil Sp1 Pou4f1 Arntl Tbx15 Rbpj Sfpq Pou2f3 Gtf3c2 Tfe3 Rbbp4 Ctbp1 Ep300 Atxn7 Dazap2 Rcor2 Gata2 Ncor2 Ccnd1 Foxh1 Klf4 Gata4 Med25 Nfatc3 Coro2a Bdp1 Tbl1xr1 Xbp1 Rest Sox15 Nfatc4 Rarg Meis1 Tle1 Tead2 E2f1 Sp3 Med26 Crebzf Ldb1 Npas2 Gps2 Cebpa Maff Hes6 Bhlhe41 Rfxap Deaf1 Vdr Hmga1 Pbx2 Rbbp8 Sox2 Adnp Ascl2 Med6 Hif1a Nfat5 Hnrnpu Hand1 Taf5 Zbtb7a Arntl2 Taf1d Sox17 Tfdp2 Dmbx1 Sn…	LPHS vs CON
GO:0000313	CC	GO:0000313	organellar ribosome	92	0.446733	1.82587	0.000176846	0.000176846	0.137733	Mrpl52 Ndufa7 Mrpl33 Mrps21 Mrpl57 Mrps26 Chchd1 Mrps16 Mrpl54 Mrpl24 Mrpl23 Mrps5 Mrpl41 Mtg2 Mpv17l2 Nsun4 Ndufab1 Mrps7 Mrps11 Mrpl48 Mrpl20 Mrpl11 Mrps35 Mrpl45 Mrps31 Mtg1 Mrps34 Mrpl13 Mrps33 Aurkaip1 Mrpl2 Mrpl18 Mrps27 Mrpl19 Mrpl34 Mrps14 Mrpl37 Mrpl44 Mrpl46 Mrps28 Mrpl58 Mrpl12 Mrpl50 Mrpl28 Mrps9 Mrps18b Gadd45gip1 Mrpl16 Mrpl51 Mrps22 Mrpl4 Mrpl21 Dap3 Mrpl22 Mrps15 Mrpl53 Mrpl55 Mrp…	LPHS vs CON
GO:0005761	CC	GO:0005761	mitochondrial ribosome	92	0.446733	1.82587	0.000176846	0.000176846	0.137733	Mrpl52 Ndufa7 Mrpl33 Mrps21 Mrpl57 Mrps26 Chchd1 Mrps16 Mrpl54 Mrpl24 Mrpl23 Mrps5 Mrpl41 Mtg2 Mpv17l2 Nsun4 Ndufab1 Mrps7 Mrps11 Mrpl48 Mrpl20 Mrpl11 Mrps35 Mrpl45 Mrps31 Mtg1 Mrps34 Mrpl13 Mrps33 Aurkaip1 Mrpl2 Mrpl18 Mrps27 Mrpl19 Mrpl34 Mrps14 Mrpl37 Mrpl44 Mrpl46 Mrps28 Mrpl58 Mrpl12 Mrpl50 Mrpl28 Mrps9 Mrps18b Gadd45gip1 Mrpl16 Mrpl51 Mrps22 Mrpl4 Mrpl21 Dap3 Mrpl22 Mrps15 Mrpl53 Mrpl55 Mrp…	LPHS vs CON
