# Supplementary material for: Embryonic signatures of intergenerational epigenetic inheritance across paternal environments and genetic backgrounds
Source: EMBO J. 2025 Sep 26;44(22):6750–81. doi: 10.1038/s44318-025-00556-4 (PMC12624057; doi:10.1038/s44318-025-00556-4)
Supplement: Supplementary file 5 — Dataset EV4 [file 44318_2025_556_MOESM5_ESM.xlsx]

## Sheet: Sheet1
Dataset EV4 – Blastocyst DE gene clusters by young FVB paternal environment
Cluster 1	Cluster 2	Cluster 3	Cluster 4	Cluster 5	Cluster 6	Cluster 7	Cluster 8
Acsl3	Adar	Slc7a3	Ly96	Epha4	Nostrin	Phf19	Dyrk3
Slc40a1	Sec1	Stmn2	Nudt11	Fn1	Cubn	Trip6	Slc19a2
Cfc1	Lrrc56	Rigi	Ammecr1	Cobll1	Bex3	Mt2	Raly
Rbl1	Hr	Fgf3	Gnai1	Hnf4a	Fhl1	Psma8	Camk2d
Syap1	Cd300a	Gm19510	Gsc	Zmat3	Nup62cl		Naa15
Hdhd3	Cd79b		Kcnk12	Spsb1	Maoa		Gar1
Coq2	Gmpr			Runx1t1	Wls		Gpatch3
Rac1	Sema5b			Garem2	Manba		Rlf
Hibadh	Jak2			Pidd1	Rab25		Zfp268
Nupr1	Trim35			Traf3ip2	Lrrc34		Rad23b
Tsen34				Adgre5	Hs3st1		Atp8a1
Bloc1s3				Tat	Klf15		Pcgf3
Mtrf1l				Rpgrip1	Akr1b3		Ccdc92
Trir				Rec8	Trh		Dnaaf5
Rps23rg1				Nectin1	Ldha		Tpst1
Micu2				Tbx20	Cavin3		Yes1
Ajuba				Itga3	Btbd2		Ankle2
Poglut3				Rnf213	Srgn		Eif3f
Pycr1				Tert	Ckap4		Sox21
Etaa1os				Jrk	Herpud1		Fzd3
H2bc12				Rnd1	Tubb3		Dpysl2
Mgat2				Etv5	Gata4		Parg
Rtn1				Cpne5	Enox1		Lars2
H1f0				Nr3c1	S1pr5		Plod2
Marchf2					Bmper		Fbxl20
Utp14b					Cpsf4l		Ubald2
Stx6					Emb		Ranbp17
Acbd6					Foxq1		Peli1
C130074G19Rik					Amn		Mia2
Smap1					Ppp1r1a		Desi1
Iars2					Lama1		Cacul1
Raph1					Dkk1		Mxi1
Uck2					Blnk
Fam174a					Pga5
Rb1cc1
Pigm
Suv39h2
Galnt3
Map1lc3a
Scand1
Rab5if
Zfp661
Trp53rka
Garnl3
Tcf15
Spi1
Cdkl5
Med14
Efnb1
Rps2-ps13
Fnip2
Gpsm2
Ythdf3
Rap1a
Zfp984
Fbxo2
Srm
Slc25a33
Gm11249
Faf1
Pithd1
Zfp980
1110065P20Rik
Yrdc
Mms22l
Rragd
Zfp292
Plekhf2
Ripk2
Xpa
Anp32b
Gm21411
Ccnl2
Guf1
Bri3
Bloc1s4
Pi4k2b
Plbd2
Slc30a9
Gm6139
Brap
Gm6443
Pole4
Mdfic
Gm4968
Sumf1
Iqub
Raf1
Camk1
Gm10420
Nsmce3
Emc10
Mef2a
Arrdc4
Bcl7c
Ube2s
Uvrag
Nsmce4a
E130201H02Rik
Mettl9
Fbl
Ypel3
Ppp4c
Kctd13
Epn1
Kcnk6
Clptm1
Cyth2
Rap1b
Hdac2
Hace1
Cep83
Cep85l
Asf1a
Osbpl8
Palm
Fzr1
Thap11
Lamp1
Upf3a
Tmem192
Gsr
Eri1
Vps37a
Ssbp4
Lsm4
Nr2f6
Bag4
Zdhhc7
Sap30
Fnta
Hgsnat
Socs4
Exoc5
Cog3
Gch1
Cfap20dc
Pip4p1
Nop9
Tmem30a
Ei24
Bckdhb
Arhgap42
Panx1
Cln6
Uba5
Polr2m
Timm29
Khdc3
Clasp2
Rflnb
Srsf2
Lsm11
Map2k4
Ggnbp2
Cox11
Rnf187
Mgat4b
Utp18
Ccdc117
Pgs1
Nol7
Tdp2
Nfil3
Gm6311
Aggf1
Ubqln1
Nsun2
Srd5a1
Slc30a5
Trappc6b
Klhdc2
Gm18025
Ifrd1
Dock4
Glrx5
Fkbp1b
Rdh14
Gm7143
Phf20l1
Selenoo
Gm7908
Itgb7
Pdxp
Mfsd5
Pkp2
Donson
Atg3
Mapk1
Nubp1
Hes1
Hacd2
Rps2-ps7
Gm7072
Kctd5
Vapa
Yipf4
Rps2-ps8
Rps2
Fance
Cdx1
Sft2d3
Dtwd2
Taf4b
Ccny
Tmed7
Ube2d2a
Tmco6
Ccdc85b
D030056L22Rik
Pcgf6
Zfand5
