# Supplementary material for: Embryonic signatures of intergenerational epigenetic inheritance across paternal environments and genetic backgrounds
Source: EMBO J. 2025 Sep 26;44(22):6750–81. doi: 10.1038/s44318-025-00556-4 (PMC12624057; doi:10.1038/s44318-025-00556-4)
Supplement: Supplementary file 6 — Dataset EV5 [file 44318_2025_556_MOESM6_ESM.xlsx]

## Sheet: Sheet1
Dataset EV5 – GO overrepresentation analysis in blastocyst DE gene clusters by young FVB paternal environment
GO	Description	_LogP_Cluster_1	_LogP_Cluster_8	_LogP_Cluster_6	_LogP_Cluster_2	_LogP_Cluster_5
GO:0018193	peptidyl-amino acid modification	0	-2.98055	0	0	0
mmu04360	Axon guidance - Mus musculus (house mouse)	0	-2.39897	0	0	0
GO:0045859	regulation of protein kinase activity	0	0	0	-2.51942	0
GO:0051443	positive regulation of ubiquitin-protein transferase activity	-3.83884	0	0	0	0
GO:0051657	maintenance of organelle location	-3.25687	0	0	0	0
GO:0060998	regulation of dendritic spine development	-2.26235	0	0	0	0
GO:2000773	negative regulation of cellular senescence	-2.40009	0	0	0	0
GO:0060716	labyrinthine layer blood vessel development	-2.4621	0	0	0	0
GO:0046474	glycerophospholipid biosynthetic process	-2.21039	0	0	0	0
R-MMU-2559583	Cellular Senescence	-2.61308	0	0	0	0
R-MMU-8875878	MET promotes cell motility	-2.4621	0	0	0	0
GO:0031663	lipopolysaccharide-mediated signaling pathway	-2.13363	0	0	0	0
GO:0000165	MAPK cascade	-2.38495	0	0	0	0
mmu04140	Autophagy - animal - Mus musculus (house mouse)	-2.59494	0	0	0	0
GO:0006576	biogenic amine metabolic process	0	0	-3.38683	0	0
GO:0030510	regulation of BMP signaling pathway	0	0	-3.18617	0	0
GO:0030855	epithelial cell differentiation	0	0	-2.45943	0	0
GO:0007411	axon guidance	0	0	-2.22927	0	0
GO:0048639	positive regulation of developmental growth	0	0	0	0	-3.86204
GO:0034330	cell junction organization	0	0	0	0	-4.49068
