# Supplementary material for: Embryonic signatures of intergenerational epigenetic inheritance across paternal environments and genetic backgrounds
Source: EMBO J. 2025 Sep 26;44(22):6750–81. doi: 10.1038/s44318-025-00556-4 (PMC12624057; doi:10.1038/s44318-025-00556-4)
Supplement: Supplementary file 7 — Dataset EV6 [file 44318_2025_556_MOESM7_ESM.xlsx]

## Sheet: Sheet1
Dataset EV6 – Differentially expressed Transposable Elements by young FVB paternal environment
Gene	baseMean	log2FoldChange	lfcSE	stat	pvalue	padj	DE_Condition
ETnERV3-int	3498.73	0.409919	0.0829925	4.93923	7.84309e-07	0.000773329	nABX_vs_CON
MER5B	142.822	-0.12388	0.0359598	-3.44495	0.000571156	0.04332	nABX_vs_CON
RLTR45	450.253	0.320054	0.0853415	3.75027	0.000176646	0.0198797	nABX_vs_CON
MMERVK10C-int	1032.16	0.332324	0.0978054	3.3978	0.000679289	0.0478414	nABX_vs_CON
ERVB4_2-LTR_MM	2410.39	0.297053	0.0800261	3.71195	0.00020567	0.020279	nABX_vs_CON
RLTR45-int	21713.8	0.407753	0.0890662	4.57809	4.69246e-06	0.00231338	nABX_vs_CON
L1MD1	41.7267	0.296042	0.0790812	3.74352	0.000181458	0.0198797	nABX_vs_CON
RLTR30	58.4962	-0.434767	0.106804	-4.0707	4.68718e-05	0.0103396	nABX_vs_CON
ERVB2_1A-I_MM	383.401	0.447427	0.10003	4.47294	7.71497e-06	0.00253565	nABX_vs_CON
LTRIS4A	43.2811	-0.413165	0.102154	-4.04451	5.2432e-05	0.0103396	nABX_vs_CON
Charlie17b	4.63514	-0.748383	0.211434	-3.53956	0.000400802	0.0329326	nABX_vs_CON
ERVB4_2-I_MM	2730.81	0.336736	0.0854745	3.93961	8.1613e-05	0.0134117	nABX_vs_CON
IAPEY_LTR	93.4826	-0.442736	0.114577	-3.86409	0.000111504	0.0157061	nABX_vs_CON
ERVB4_3-I_MM	1701.17	0.451097	0.122749	3.67497	0.000237881	0.0213228	nABX_vs_CON
B1_Mus2	7997.5	0.151919	0.0408819	3.71606	0.000202356	0.0378405	LPHS_vs_CON
L1MdA_VI	304.418	-0.348438	0.0883655	-3.94315	8.04185e-05	0.0300765	LPHS_vs_CON
RLTR6_Mm	102.906	-0.315405	0.0890036	-3.54374	0.000394497	0.0491806	LPHS_vs_CON
