# Supplementary material for: Embryonic signatures of intergenerational epigenetic inheritance across paternal environments and genetic backgrounds
Source: EMBO J. 2025 Sep 26;44(22):6750–81. doi: 10.1038/s44318-025-00556-4 (PMC12624057; doi:10.1038/s44318-025-00556-4)
Supplement: Supplementary file 8 — Dataset EV7 [file 44318_2025_556_MOESM8_ESM.xlsx]

## Sheet: Sheet1
Dataset EV7 – Enrichr binding profiles in blastocyst DE genes by young FVB paternal environment
Term	Overlap	P-value	Adjusted P-value	Odds Ratio	Combined Score	Genes	DE Condition			Term	Overlap	P-value
NANOG 18358816 ChIP-ChIP MESCs Mouse	16/865	3.87585e-06	0.00165722	4.43316	55.2405	LRRC34;STMN2;FN1;NR3C1;DKK1;ETV5;CFC1;SLC7A3;PPP1R1A;TUBB3;TBX20;NOSTRIN;BLNK;EMB;MTRF1L;RUNX1T1	nABX vs CON			SMAD4 21741376 ChIP-Seq HESCs Human	11/1862	0.000123635
ZIC3 20872845 ChIP-ChIP MESCs Mouse	9/259	4.72142e-06	0.00165722	8.03986	98.5961	PPP1R1A;LAMA1;NOSTRIN;PYCR1;TRH;EMB;DKK1;ETV5;SLC7A3	nABX vs CON			SMAD3 21741376 ChIP-Seq HESCs Human	8/984	0.000154185
POU5F1 18347094 ChIP-ChIP MESCs Mouse	21/1555	1.41847e-05	0.00331922	3.30876	36.9369	SEMA5B;EPHA4;LRRC34;RTN1;TRAF3IP2;CPNE5;ITGA3;TAT;FHL1;STMN2;FN1;ACSL3;TRH;DKK1;ETV5;SLC7A3;COQ2;RBL1;EMB;MGAT2;MTRF1L	nABX vs CON			TBX20 22080862 ChIP-Seq HEART Mouse	10/1589	0.000164893
SMAD1 26771354 ChIP-Seq mESC Mouse Stem	16/994	2.19774e-05	0.00385704	3.82236	40.9967	LRRC34;TRAF3IP2;LAMA1;STMN2;FN1;TRH;PGA5;ETV5;RND1;SLC7A3;ADGRE5;BLNK;CPSF4L;EMB;NUP62CL;POGLUT3	nABX vs CON			TBX20 22328084 ChIP-Seq HEART Mouse	10/1589	0.000164893
PRDM14 21183938 ChIP-Seq MESCs Mouse	20/1520	3.43543e-05	0.00482334	3.18667	32.7551	SRGN;SEMA5B;EPHA4;CUBN;CPNE5;LAMA1;STMN2;FN1;GATA4;ADAR;TRH;PGA5;CKAP4;ETV5;LDHA;PPP1R1A;TUBB3;BLOC1S3;BLNK;CPSF4L	nABX vs CON
SOX2 18358816 ChIP-ChIP MESCs Mouse	11/591	0.000136371	0.0148218	4.26129	37.926	EPHA4;LRRC34;TUBB3;LAMA1;TBX20;STMN2;FN1;DKK1;ETV5;CFC1;SLC7A3	nABX vs CON			Term	Overlap	P-value
ISL1 27105846 Chip-Seq CPCs Mouse	17/1293	0.000147796	0.0148218	3.10207	27.3592	EPHA4;TRAF3IP2;MAOA;LAMA1;GMPR;ADAR;TRH;KLF15;ETV5;CFC1;BMPER;COBLL1;TBX20;NOSTRIN;CPSF4L;EMB;WLS	nABX vs CON			ZIC3 20872845 ChIP-ChIP MESCs Mouse	8/259	1.67945e-06
SMAD3 22036565 ChIP-Seq ESCs Mouse	13/844	0.000215839	0.0173597	3.55189	29.9814	SEMA5B;EPHA4;MANBA;CPNE5;STMN2;FN1;TRH;SLC7A3;ENOX1;SPSB1;CPSF4L;RAC1;RUNX1T1	nABX vs CON			NANOG 18692474 ChIP-Seq MEFs Mouse	15/1533	7.62995e-05
NR0B1 18358816 ChIP-ChIP MESCs Mouse	16/1210	0.00022256	0.0173597	3.09515	26.0312	TSEN34;EPHA4;LRRC34;LAMA1;STMN2;FN1;TRH;ETV5;CFC1;SLC7A3;TUBB3;COBLL1;TBX20;NOSTRIN;EMB;MTRF1L	nABX vs CON			NANOG 18358816 ChIP-ChIP MESCs Mouse	11/865	8.46449e-05
SMAD3 21741376 ChIP-Seq HESCs Human	14/984	0.000274692	0.0192834	3.29229	26.9963	EPHA4;CUBN;MANBA;FN1;GATA4;ADAR;NR3C1;HS3ST1;FOXQ1;RNF213;RAB25;COBLL1;HNF4A;RUNX1T1	nABX vs CON			NANOG 18347094 ChIP-ChIP MESCs Mouse	14/1399	0.00010961
SALL4 18804426 ChIP-ChIP MESCs Mouse	12/761	0.000310669	0.0198263	3.61027	29.1594	EPHA4;RTN1;BMPER;LAMA1;STMN2;FN1;TRH;EMB;DKK1;KLF15;ETV5;SLC7A3	nABX vs CON			PRDM14 21183938 ChIP-Seq MESCs Mouse	14/1520	0.000261502
CDX2 20551321 ChIP-Seq CACO-2 Human	8/360	0.000366087	0.0214161	4.99259	39.5046	COQ2;RBL1;TERT;HNF4A;NR3C1;FGF3;CFC1;RND1	nABX vs CON			SMAD1 26771354 ChIP-Seq mESC Mouse Stem	11/994	0.000285582
SMAD4 21741376 ChIP-Seq HESCs Human	20/1862	0.000534967	0.0258731	2.54678	19.1857	SEMA5B;EPHA4;CUBN;MANBA;TRAF3IP2;LAMA1;FN1;GATA4;ADAR;NR3C1;HS3ST1;FOXQ1;LDHA;SPSB1;RNF213;BMPER;RAB25;COBLL1;HNF4A;RUNX1T1	nABX vs CON
EP300 20729851 ChIP-Seq FORBRAIN MIDBRAIN LIMB HEART Mouse	16/1313	0.000551135	0.0258731	2.83366	21.2625	SEMA5B;EPHA4;AMN;TRAF3IP2;LAMA1;FN1;GMPR;GATA4;ENOX1;TUBB3;BTBD2;TBX20;NOSTRIN;NUPR1;EMB;RUNX1T1	nABX vs CON
SRY 25088423 ChIP-ChIP EMBRYONIC GONADS Mouse	25/2614	0.000552843	0.0258731	2.32206	17.4164	JRK;MAOA;LAMA1;SYAP1;STMN2;HR;NR3C1;RND1;SLC7A3;LDHA;RAB25;ZMAT3;HNF4A;RAC1;RUNX1T1;SRGN;EPHA4;AMN;FN1;PYCR1;KLF15;COQ2;PPP1R1A;CPSF4L;MTRF1L	nABX vs CON
POU5F1 16518401 ChIP-PET MESCs Mouse	12/836	0.000717506	0.0314806	3.26882	23.6654	SEMA5B;EPHA4;MANBA;RBL1;BMPER;TAT;TRH;JAK2;DKK1;FGF3;ETV5;SLC7A3	nABX vs CON
MYCN 18555785 ChIP-Seq MESCs Mouse	18/1668	0.00100644	0.0381564	2.52055	17.3952	TSEN34;JRK;HIBADH;MAOA;FN1;PYCR1;ADAR;KLF15;CKAP4;HERPUD1;LDHA;RBL1;TERT;BLOC1S3;NUPR1;RAC1;MGAT2;JAK2	nABX vs CON
POU5F1 18358816 ChIP-ChIP MESCs Mouse	9/526	0.00103364	0.0381564	3.83493	26.3639	TSEN34;LRRC34;ZMAT3;STMN2;FN1;DKK1;ETV5;CFC1;SLC7A3	nABX vs CON
NANOG 18692474 ChIP-Seq MEFs Mouse	17/1533	0.001051	0.0381564	2.57733	17.6754	SEMA5B;LRRC34;HIBADH;LAMA1;STMN2;FN1;TRH;DKK1;PGA5;SLC7A3;LDHA;COQ2;PPP1R1A;TUBB3;BLNK;RAC1;EMB	nABX vs CON
NANOG 18347094 ChIP-ChIP MESCs Mouse	16/1399	0.00108708	0.0381564	2.64517	18.0513	SEMA5B;LRRC34;HIBADH;LAMA1;STMN2;TRH;DKK1;PGA5;ETV5;SLC7A3;COQ2;PPP1R1A;TUBB3;BLNK;EMB;MTRF1L	nABX vs CON
NR3C1 21868756 ChIP-Seq MCF10A Human	12/887	0.00119718	0.0400201	3.07006	20.6547	FOXQ1;EPHA4;CPNE5;BMPER;MAOA;ZMAT3;TAT;BTBD2;FN1;NR3C1;DKK1;WLS	nABX vs CON
KLF4 19030024 ChIP-ChIP MESCs Mouse	14/1157	0.00135082	0.0431034	2.76845	18.2913	TSEN34;LRRC34;RTN1;STMN2;FN1;GATA4;TRH;DKK1;KLF15;LDHA;SPSB1;BMPER;TUBB3;TBX20	nABX vs CON
NACC1 18358816 ChIP-ChIP MESCs Mouse	9/554	0.0014806	0.0451906	3.63265	23.6678	EPHA4;TUBB3;TBX20;STMN2;ADAR;EMB;NR3C1;DKK1;CFC1	nABX vs CON
Term	Overlap	P-value	Adjusted P-value	Odds Ratio	Combined Score	Genes	DE Condition
TRIM28 19339689 ChIP-ChIP MESCs Mouse	75/2241	9.96717e-17	7.29597e-14	3.60398	132.787	PI4K2B;SUV39H2;SEMA5B;GPSM2;DOCK4;DYRK3;FAF1;ZFAND5;SOX21;PANX1;LSM11;DPYSL2;RB1CC1;CCNL2;RAC1;MEF2A;ATG3;TCF15;RIPK2;NSUN2;SLC30A5;IFRD1;VPS37A;ACSL3;KCTD5;UTP18;RAD23B;SUMF1;SAP30;RBL1;MDFIC;KCTD13;PKP2;EXOC5;RAF1;ASF1A;TSEN34;CAMK2D;HDAC2;PARG;XPA;NOL7;PDXP;SRM;CCDC85B;BLOC1S3;STX6;UBQLN1;COX11;MAPK1;IARS2;MGAT2;SCAND1;RPS2;SOCS4;SLC19A2;BRAP;UVRAG;ACBD6;OSBPL8;PCGF6;HACE1;YES1;GCH1;SRD5A1;YIP…	LPHS vs CON
CREM 20920259 ChIP-Seq GC1-SPG Mouse	108/4643	2.53454e-13	9.27642e-11	2.66533	77.3041	PI4K2B;ANKLE2;ATP8A1;ZFAND5;ZDHHC7;GPATCH3;FBL;LSM11;LAMP1;FAM174A;CCNL2;MEF2A;ATG3;SLC30A9;CDKL5;SLC30A5;IFRD1;ACSL3;KCTD5;SAP30;TPST1;CCNY;KCTD13;GUF1;RAF1;ASF1A;GGNBP2;UBA5;XPA;RAP1B;BAG4;PPP4C;ERI1;GAR1;COX11;SLC19A2;KLHDC2;UVRAG;OSBPL8;FZD3;HACE1;YES1;SRD5A1;RANBP17;TMEM192;UPF3A;LSM4;NR2F6;THAP11;YRDC;UCK2;COQ2;UBE2S;TAF4B;ANP32B;PLEKHF2;SUV39H2;DOCK4;DYRK3;SFT2D3;FAF1;MED14;MAP1LC3A;MFSD5;…	LPHS vs CON
ZFX 18555785 ChIP-Seq MESCs Mouse	70/2372	8.00201e-13	1.95249e-10	3.05027	84.962	PI4K2B;SUV39H2;SEMA5B;HIBADH;ZFAND5;DTWD2;FBL;LSM11;LAMP1;BCL7C;RAC1;MEF2A;MAP2K4;SLC30A9;TCF15;SLC30A5;GLRX5;IFRD1;VPS37A;CCDC117;KCTD5;UTP18;RAD23B;SUMF1;PHF20L1;RBL1;CCNY;MDFIC;TRAPPC6B;KCTD13;EXOC5;MTRF1L;ASF1A;HDAC2;GGNBP2;BRI3;XPA;NOL7;PDXP;CLN6;PGS1;FBXL20;BAG4;FZR1;CLPTM1;RDH14;RALY;IARS2;MGAT2;SCAND1;RPS2;METTL9;ACBD6;HACE1;YTHDF3;CDX1;YIPF4;RANBP17;GSR;PCGF3;LSM4;NR2F6;THAP11;YRDC;COQ2;…	LPHS vs CON
RUNX2 24655370 ChIP-Seq MC3T3E1 Mouse Bone	100/4374	1.1554e-11	2.11438e-09	2.51553	63.3512	TRIR;PI4K2B;ANKLE2;EMC10;ZDHHC7;GPATCH3;FBL;LAMP1;FNTA;CCNL2;CCDC92;ARRDC4;MEF2A;MAP2K4;SLC30A9;NSMCE3;DNAAF5;UBALD2;SAP30;LARS2;TPST1;KCTD13;GUF1;SRSF2;RAF1;PLBD2;GGNBP2;XPA;RLF;BLOC1S4;PGS1;PPP4C;ERI1;BLOC1S3;GAR1;RDH14;UVRAG;YES1;TMEM192;UPF3A;LSM4;NR2F6;THAP11;YRDC;COQ2;TDP2;UBE2S;TRIP6;ANP32B;RNF187;PLEKHF2;SUV39H2;GPSM2;HIBADH;FAF1;MED14;MAP1LC3A;BCL7C;RAC1;GARNL3;RAB5IF;HGSNAT;TIMM29;RIPK2…	LPHS vs CON
MYCN 18555785 ChIP-Seq MESCs Mouse	51/1668	6.98839e-10	1.0231e-07	2.96426	62.4913	PLEKHF2;DYRK3;HIBADH;FAF1;FBL;LSM11;DPYSL2;BCL7C;CCNL2;RAC1;MEF2A;MAP2K4;TCF15;NSUN2;GLRX5;IFRD1;KCTD5;RAD23B;SUMF1;SAP30;RBL1;CCNY;RAF1;TSEN34;CAMK2D;HDAC2;GGNBP2;PARG;NOL7;SRM;BAG4;PPP4C;BLOC1S3;MAPK1;HES1;RALY;MGAT2;SCAND1;SOCS4;BRAP;OSBPL8;PCGF6;YES1;NR2F6;THAP11;YRDC;VAPA;UBE2S;TRIP6;ANP32B;SMAP1	LPHS vs CON
HNF1A 27111144 ChIP-Seq CD8+TCells Mouse Blood Lymphoma	74/3109	3.92293e-09	4.78598e-07	2.39821	46.4207	TRIR;SUV39H2;DOCK4;DYRK3;SFT2D3;ATP8A1;ZFAND5;EMC10;PANX1;DTWD2;LSM11;FAM174A;RB1CC1;CCNL2;RAB5IF;MEF2A;MAP2K4;SLC30A9;NSUN2;SLC30A5;COG3;UBALD2;KCTD5;RAD23B;NSMCE4A;GUF1;SRSF2;PIGM;EXOC5;CACUL1;MTRF1L;ASF1A;CAMK2D;GGNBP2;LY96;HACD2;SRM;PGS1;CYTH2;FZR1;PPP4C;RAP1A;ERI1;GAR1;CLPTM1;MAPK1;HES1;SCAND1;RPS2;SLC19A2;CLASP2;OSBPL8;HACE1;YTHDF3;GCH1;YIPF4;TMEM192;UPF3A;POLE4;YRDC;TMCO6;COQ2;UBE2S;PITHD1…	LPHS vs CON
MYC 30127528 ChIP-Seq KELLY Human Brain Neuroblastoma	88/4188	3.22672e-08	3.37422e-06	2.15405	37.1556	PLEKHF2;PI4K2B;HIBADH;ATP8A1;ZFAND5;SYAP1;RAPH1;PLOD2;NUDT11;DTWD2;FBL;MED14;LSM11;FNTA;DPYSL2;FAM174A;RB1CC1;RAC1;HGSNAT;SLC30A9;RIPK2;NSUN2;SLC30A5;BCKDHB;DNAAF5;VPS37A;ACSL3;CCDC117;RAD23B;EPN1;SUMF1;SAP30;PHF20L1;SELENOO;LARS2;TPST1;MMS22L;RRAGD;GUF1;PELI1;RAF1;MTRF1L;ASF1A;TSEN34;CAMK2D;HDAC2;BRI3;UBA5;CEP85L;XPA;NOL7;PDXP;GNAI1;BLOC1S4;EFNB1;CYTH2;ERI1;BLOC1S3;GAR1;CLPTM1;UBQLN1;MAPK1;RDH14…	LPHS vs CON
AF4 26711339 ChIP-Seq SEM Human Blood Leukemia	69/2966	4.19434e-08	3.83782e-06	2.29453	38.9771	PLEKHF2;SUV39H2;DYRK3;SPI1;SFT2D3;ATP8A1;FAF1;ZFAND5;PANX1;FNTA;DPYSL2;RB1CC1;ITGB7;MEF2A;ATG3;RIPK2;KCNK12;NSUN2;VPS37A;ACSL3;UTP18;RAD23B;SAP30;LARS2;TPST1;RBL1;MDFIC;TRAPPC6B;GUF1;PELI1;PIGM;EXOC5;RAF1;MTRF1L;CAMK2D;HDAC2;NOL7;GNAI1;RAP1B;RAP1A;NFIL3;ERI1;BLOC1S3;GAR1;UBQLN1;MAPK1;SCAND1;METTL9;SLC19A2;CLASP2;KLHDC2;UVRAG;ACBD6;OSBPL8;FZD3;TMEM30A;YTHDF3;GSR;DONSON;AMMECR1;TMEM192;FANCE;UCK2;C…	LPHS vs CON
ILF3 29590119 ChIP-Seq K562 Human BoneMarrow Leukemia	27/700	1.37677e-07	1.11977e-05	3.52806	55.7375	PLEKHF2;SPI1;FAF1;CEP85L;XPA;RLF;CLN6;ERI1;RB1CC1;MXI1;STX6;RALY;IARS2;SLC19A2;CLASP2;ARRDC4;OSBPL8;COG3;AMMECR1;FANCE;POLE4;COQ2;UBE2S;MICU2;RAF1;CACUL1;PLBD2	LPHS vs CON
FOXO3 22982991 ChIP-Seq MACROPHAGES Mouse	43/1639	1.35344e-06	9.9072e-05	2.43419	32.8929	PLEKHF2;GPSM2;ANKLE2;CAMK2D;GGNBP2;ATP8A1;FAF1;NOL7;GPATCH3;NUBP1;DTWD2;CYTH2;MED14;LAMP1;MFSD5;RB1CC1;UBQLN1;CCNL2;RAC1;MGAT2;RPS2;FNIP2;BRAP;KLHDC2;ACBD6;NSUN2;YIPF4;COG3;TMEM192;VPS37A;UTP18;POLE4;YRDC;UBE2S;TRAPPC6B;PITHD1;RRAGD;TRIM35;AGGF1;PIGM;EXOC5;NAA15;SMAP1	LPHS vs CON
CNOT3 19339689 ChIP-ChIP MESCs Mouse	32/1083	3.32974e-06	0.000221579	2.68639	33.8824	DOCK4;NOL7;PDXP;SRM;FBL;FZR1;LSM11;GSC;RB1CC1;UBQLN1;MAPK1;CCNL2;SCAND1;RPS2;SOCS4;SLC19A2;ATG3;TMEM30A;GALNT3;SRD5A1;NSUN2;SLC30A5;IFRD1;VPS37A;ACSL3;KCTD5;RAD23B;SUMF1;SAP30;COQ2;RAF1;SSBP4	LPHS vs CON
SMAD3 30307970 ChIP-Seq HCASMC Human CoronaryArtery	42/1759	1.87888e-05	0.00107695	2.18444	23.7716	ANKLE2;BRI3;EI24;PDXP;PLOD2;RLF;GNAI1;DTWD2;FBL;ARHGAP42;CCDC85B;BCL7C;MXI1;CLPTM1;MAPK1;FNIP2;ARRDC4;UVRAG;ACBD6;HGSNAT;CDKL5;TCF15;GALNT3;KCNK12;GLRX5;IFRD1;COG3;GSR;DNAAF5;UTP18;SAP30;SELENOO;COQ2;CCNY;MDFIC;VAPA;MGAT4B;KCTD13;RAF1;CACUL1;SMAP1;RNF187	LPHS vs CON
KDM5B 21448134 ChIP-Seq MESCs Mouse	62/3030	1.91262e-05	0.00107695	1.92688	20.9345	SUV39H2;GPSM2;ANKLE2;FAF1;ZFAND5;RAPH1;GPATCH3;SOX21;FBL;MED14;LAMP1;FNTA;DPYSL2;CCNL2;ATG3;NSUN2;SLC30A5;IFRD1;BCKDHB;VPS37A;ACSL3;CCDC117;UTP18;RAD23B;SAP30;CCNY;GUF1;PELI1;PKP2;RAF1;ASF1A;CAMK2D;GGNBP2;PARG;UBA5;EI24;NOL7;PGS1;RAP1B;FBXL20;BAG4;ERI1;MXI1;CLPTM1;COX11;MAPK1;HES1;IARS2;PCGF6;YES1;YIPF4;RANBP17;PCGF3;DONSON;UPF3A;POLE4;UCK2;AGGF1;NAA15;SLC25A33;SSBP4;PHF19	LPHS vs CON
TFEB 21752829 ChIP-Seq HELA Human	22/668	2.53326e-05	0.00132453	2.93155	31.0259	PLEKHF2;UVRAG;ACBD6;OSBPL8;GPSM2;TMEM30A;FAF1;RLF;UTP18;SUMF1;PANX1;PHF20L1;LAMP1;FNTA;MFSD5;BLOC1S3;TRIP6;GUF1;STX6;MAPK1;CAMK1;PLBD2	LPHS vs CON
RCOR1 19997604 ChIP-ChIP NEURONS Mouse	30/1095	2.92948e-05	0.00142958	2.46031	25.681	PLEKHF2;DOCK4;GGNBP2;HIBADH;BRI3;MIA2;LY96;PDXP;BAG4;NFIL3;COX11;IARS2;RAC1;MGAT2;SCAND1;ARRDC4;ATG3;FZD3;HACE1;TMEM30A;GCH1;RANBP17;DONSON;VPS37A;SAP30;COQ2;VAPA;PELI1;AGGF1;SMAP1	LPHS vs CON
CTCF 31629814 ChIP-Seq Hepatocytes Mouse Tyrosinemia	62/3086	3.36106e-05	0.00153769	1.88489	19.4156	PI4K2B;KCNK6;HIBADH;RAPH1;PANX1;DTWD2;MED14;LSM11;BCL7C;RB1CC1;PALM;ARRDC4;ATG3;NSMCE3;SLC30A5;COG3;UTP18;EPN1;SELENOO;TPST1;NSMCE4A;RBL1;CCNY;TRAPPC6B;GUF1;MICU2;ASF1A;CAMK2D;HDAC2;EI24;CEP85L;NOL7;HACD2;GNAI1;SRM;RAP1B;CCDC85B;MXI1;UBQLN1;COX11;MAPK1;RDH14;RALY;FNIP2;SLC19A2;ACBD6;OSBPL8;FZD3;YES1;TMEM30A;RFLNB;AMMECR1;UPF3A;LSM4;VAPA;PITHD1;MGAT4B;AGGF1;ANP32B;EIF3F;SLC25A33;RNF187	LPHS vs CON
ENL 26711339 ChIP-Seq SEM Human Blood Leukemia	37/1523	4.41649e-05	0.00190169	2.19761	22.0367	PLEKHF2;SEMA5B;CAMK2D;HDAC2;SFT2D3;ATP8A1;FAF1;GNAI1;PANX1;RAP1B;DPYSL2;RB1CC1;UBQLN1;MGAT2;METTL9;FNIP2;MEF2A;KLHDC2;ATG3;ACBD6;OSBPL8;FZD3;TMEM30A;YTHDF3;RIPK2;KCNK12;GLRX5;AMMECR1;SAP30;LARS2;UCK2;MDFIC;PELI1;AGGF1;EXOC5;RAF1;PHF19	LPHS vs CON
PRDM5 23873026 ChIP-Seq MEFs Mouse	25/873	7.03994e-05	0.0028606	2.54534	24.3368	HIBADH;ZFAND5;XPA;MED14;BAG4;NFIL3;FNTA;ERI1;UBQLN1;RAC1;CDKL5;YTHDF3;RIPK2;NSUN2;SLC30A5;IFRD1;RAD23B;TPST1;MMS22L;AGGF1;ANP32B;MTRF1L;SMAP1;ASF1A;PHF19	LPHS vs CON
CTCF 33576154 ChIP-Seq Human HilarLN ProstateCancer	69/3649	7.42507e-05	0.0028606	1.78155	16.9391	PLEKHF2;PI4K2B;SEMA5B;DOCK4;DYRK3;SFT2D3;HIBADH;PLOD2;SOX21;DTWD2;FBL;MED14;LSM11;PIP4P1;FNTA;MFSD5;DPYSL2;BCL7C;PALM;RAB5IF;ARRDC4;MEF2A;SLC30A5;IFRD1;UBALD2;VPS37A;ACSL3;CCDC117;SELENOO;TPST1;NSMCE4A;PELI1;MICU2;PLBD2;ASF1A;CAMK2D;BRI3;NOL7;GNAI1;CLN6;SRM;BLOC1S4;EFNB1;ERI1;CCDC85B;MXI1;STX6;COX11;HES1;MGAT2;SCAND1;METTL9;CLASP2;KLHDC2;POLR2M;ACBD6;OSBPL8;GCH1;TMEM192;LSM4;NR2F6;THAP11;TDP2;MGA…	LPHS vs CON
E2F1 26619117 ChIP-Seq Hepatocytes Mouse Liver	55/2717	8.77709e-05	0.00321242	1.86869	17.455	SUV39H2;ANKLE2;DOCK4;FAF1;NUBP1;DTWD2;MED14;MAP1LC3A;MFSD5;DPYSL2;RB1CC1;RAC1;TMED7;HGSNAT;NSUN2;ACSL3;UTP18;MMS22L;RBL1;MDFIC;TRAPPC6B;PIGM;RAF1;TSEN34;BRI3;PDXP;CLN6;SRM;FBXL20;CYTH2;PPP4C;NFIL3;GAR1;COX11;HES1;RALY;IARS2;RPS2;METTL9;SLC19A2;UVRAG;HACE1;SRD5A1;TMEM192;UPF3A;LSM4;POLE4;UCK2;TMCO6;COQ2;FKBP1B;TAF4B;ANP32B;EIF3F;PHF19	LPHS vs CON
FOXA1 33576154 ChIP-Seq Human Lung ProstateCancer	71/3825	0.000101405	0.00353467	1.74941	16.0883	TRIR;PLEKHF2;PI4K2B;DOCK4;HIBADH;FAF1;ZFAND5;MIA2;PLOD2;NUBP1;PIP4P1;LAMP1;FNTA;RB1CC1;IQUB;MEF2A;HGSNAT;IFRD1;DNAAF5;UBALD2;ACSL3;CCDC117;KCTD5;UTP18;EPN1;PHF20L1;SELENOO;MDFIC;RRAGD;KCTD13;GUF1;PKP2;MICU2;EXOC5;RAF1;CACUL1;MTRF1L;CAMK2D;GGNBP2;BRI3;UBA5;NOL7;BLOC1S4;RAP1B;FBXL20;EFNB1;CYTH2;NFIL3;ERI1;MXI1;GAR1;CLPTM1;UBQLN1;COX11;HES1;IARS2;METTL9;SLC19A2;KLHDC2;POLR2M;OSBPL8;GCH1;GALNT3;YIPF4…	LPHS vs CON
MYC 28411283 ChIP-Seq MDA231-LM2-4175 Human BreastCancer	50/2441	0.000149492	0.00497401	1.87182	16.4875	PI4K2B;SUV39H2;DYRK3;SFT2D3;FAF1;FBL;FNTA;RAB5IF;MEF2A;DESI1;NSUN2;SLC30A5;DNAAF5;KCTD5;UTP18;RAD23B;SUMF1;NSMCE4A;RBL1;KCTD13;GUF1;SRSF2;CACUL1;TSEN34;HDAC2;GGNBP2;EI24;NOL7;CLN6;SRM;FZR1;MXI1;GAR1;RALY;SCAND1;RPS2;SOCS4;TMEM192;FANCE;THAP11;POLE4;YRDC;UBE2S;TRIP6;CEP83;TAF4B;ANP32B;NAA15;RNF187;PHF19	LPHS vs CON
KLF4 18555785 ChIP-Seq MESCs Mouse	40/1830	0.000208433	0.00660612	1.96801	16.6807	PLEKHF2;TSEN34;KCNK6;GPSM2;DYRK3;CAMK2D;FAF1;BAG4;DPYSL2;BCL7C;CLPTM1;CCNL2;RAC1;RPS2;CCDC92;MEF2A;UVRAG;SLC30A9;YES1;FBXO2;NSUN2;GLRX5;IFRD1;RANBP17;PCGF3;DONSON;VPS37A;LSM4;UTP18;EPN1;NR2F6;LARS2;TMCO6;VAPA;MGAT4B;PKP2;TRIM35;ANP32B;MTRF1L;SMAP1	LPHS vs CON
E2F1 18555785 ChIP-Seq MESCs Mouse	58/3015	0.000216594	0.00660612	1.77152	14.9472	PI4K2B;ZFAND5;SYAP1;NUBP1;LSM11;LAMP1;RAC1;ARRDC4;SLC30A9;CDKL5;SLC30A5;IFRD1;VPS37A;CCDC117;UTP18;RAD23B;SUMF1;LARS2;CCNY;MDFIC;TRAPPC6B;PELI1;EXOC5;MTRF1L;ASF1A;HDAC2;BRI3;XPA;NOL7;PDXP;SRM;FBXL20;BLOC1S3;MXI1;COX11;MAPK1;RDH14;HES1;RALY;IARS2;SCAND1;RPS2;SLC19A2;UVRAG;ACBD6;OSBPL8;PCGF6;HACE1;YIPF4;RANBP17;GSR;AMMECR1;LSM4;POLE4;UCK2;VAPA;TRIM35;SLC25A33	LPHS vs CON
NUCKS1 24931609 ChIP-Seq HEPATOCYTES Mouse	18/570	0.000234882	0.00687733	2.77087	23.1546	MEF2A;MAP2K4;DOCK4;CAMK2D;HDAC2;RIPK2;ZFAND5;EPN1;SAP30;CYTH2;RBL1;MDFIC;RB1CC1;TAF4B;MAPK1;HES1;RAC1;EXOC5	LPHS vs CON
GFI1B 20887958 ChIP-Seq HPC-7 Mouse	34/1475	0.000251898	0.00709189	2.0578	17.0519	TSEN34;ANKLE2;DOCK4;SFT2D3;FAF1;NOL7;LY96;NUBP1;SRM;MFSD5;FAM174A;MXI1;MAPK1;RDH14;HES1;MGAT2;METTL9;SOCS4;SLC19A2;KLHDC2;ACBD6;YIPF4;GLRX5;GSR;TMEM192;UPF3A;VPS37A;TRIP6;GUF1;PELI1;TRIM35;TAF4B;YPEL3;SSBP4	LPHS vs CON
MYC 18358816 ChIP-ChIP MESCs Mouse	48/2369	0.00026919	0.00712902	1.83964	15.122	TSEN34;SUV39H2;KCNK6;DOCK4;DYRK3;HDAC2;PARG;HIBADH;NOL7;PDXP;NUBP1;SRM;FBL;FZR1;CCDC85B;UBQLN1;MAPK1;CCNL2;MGAT2;RPS2;METTL9;SOCS4;SLC19A2;BRAP;PCGF6;TCF15;SRD5A1;NSUN2;GLRX5;IFRD1;ACSL3;KCTD5;LSM4;UTP18;RAD23B;THAP11;SUMF1;YRDC;UCK2;VAPA;TRAPPC6B;KCTD13;GUF1;TRIM35;PIGM;ANP32B;RAF1;SSBP4	LPHS vs CON
NCOR 22465074 ChIP-Seq MACROPHAGES Mouse	36/1604	0.000272695	0.00712902	2.0076	16.4767	KCNK6;DYRK3;CAMK2D;HDAC2;GGNBP2;ATP8A1;ZFAND5;RAPH1;LY96;ZDHHC7;RAP1B;FBXL20;FZR1;RAP1A;NFIL3;LAMP1;FAM174A;RB1CC1;MXI1;STX6;KLHDC2;UVRAG;OSBPL8;GCH1;IFRD1;CCDC117;SAP30;UCK2;FKBP1B;MGAT4B;PELI1;AGGF1;ANP32B;SMAP1;ASF1A;SSBP4	LPHS vs CON
SFPI1 20887958 ChIP-Seq HPC-7 Mouse	40/1861	0.000294604	0.00741758	1.93117	15.7002	PARG;FAF1;LY96;PDXP;NUBP1;SRM;PGS1;FBL;LAMP1;MFSD5;FAM174A;MXI1;STX6;MAPK1;RDH14;RALY;CCNL2;MGAT2;SOCS4;SLC19A2;BRAP;KLHDC2;ACBD6;SLC30A9;HACE1;YTHDF3;NSUN2;GLRX5;GSR;TMEM192;UPF3A;FANCE;LSM4;RAD23B;EPN1;PHF20L1;YRDC;PELI1;TRIM35;PIGM	LPHS vs CON
CTCF 33576154 ChIP-Seq Human Liver ProstateCancer	67/3679	0.000303999	0.00741758	1.69186	13.7015	PLEKHF2;PI4K2B;SEMA5B;ANKLE2;DYRK3;SFT2D3;HIBADH;ATP8A1;MIA2;EMC10;PLOD2;DTWD2;LSM11;LAMP1;MFSD5;DPYSL2;BCL7C;PALM;CCDC92;RAB5IF;ARRDC4;HGSNAT;RIPK2;SLC30A5;IFRD1;VPS37A;UTP18;PHF20L1;SELENOO;NSMCE4A;KCTD13;PKP2;PLBD2;CAMK2D;GGNBP2;BRI3;EI24;NOL7;HACD2;GNAI1;PGS1;FBXL20;EFNB1;ERI1;CCDC85B;BLOC1S3;MXI1;STX6;COX11;RDH14;HES1;RALY;SCAND1;METTL9;SLC19A2;CLASP2;KLHDC2;UVRAG;OSBPL8;GCH1;NR2F6;THAP11;CO…	LPHS vs CON
PPARG 23326641 ChIP-Seq C3H10T1-2 Mouse	17/534	0.000318742	0.00752642	2.78686	22.4374	BRAP;CAMK2D;HDAC2;GGNBP2;SFT2D3;TMEM30A;HIBADH;ZFAND5;XPA;NOL7;COQ2;LSM11;NSMCE4A;CCNY;CCDC92;RAF1;SOCS4	LPHS vs CON
TOP2B 26459242 ChIP-Seq MCF-7 Human	35/1575	0.000401769	0.00894488	1.98086	15.4896	DOCK4;FAF1;NOL7;PLOD2;SOX21;GNAI1;NUDT11;ERI1;FAM174A;RB1CC1;IQUB;UBQLN1;METTL9;FNIP2;HACE1;TMEM30A;YTHDF3;GALNT3;RIPK2;SRD5A1;IFRD1;COG3;RANBP17;BCKDHB;DONSON;UTP18;LARS2;COQ2;MDFIC;VAPA;PELI1;EXOC5;SMAP1;SLC25A33;ASF1A	LPHS vs CON
STAT1 19122651 ChIP-Seq HeLaS3 Human CervicalCancer	63/3434	0.000403253	0.00894488	1.6918	13.223	DYRK3;HIBADH;ZFAND5;RAPH1;ZDHHC7;PANX1;DTWD2;LSM11;LAMP1;FNTA;MFSD5;RB1CC1;GARNL3;RAB5IF;MEF2A;MAP2K4;RIPK2;NSUN2;IFRD1;COG3;CCDC117;KCTD5;UTP18;RAD23B;SUMF1;SAP30;MMS22L;NSMCE4A;RBL1;KCTD13;SRSF2;PIGM;HDAC2;XPA;NOL7;LY96;CYTH2;RAP1A;ERI1;BLOC1S3;MXI1;UBQLN1;COX11;RDH14;MGAT2;SCAND1;RPS2;METTL9;KLHDC2;POLR2M;UVRAG;ACBD6;OSBPL8;TMEM30A;GCH1;LSM4;POLE4;TMCO6;COQ2;AGGF1;TAF4B;EIF3F;SSBP4	LPHS vs CON
OCT1 27270436 Chip-Seq PROSTATE Human	35/1591	0.000483362	0.0101332	1.95877	14.9547	PLEKHF2;GPSM2;HDAC2;EI24;RAPH1;LY96;GNAI1;PSMA8;PANX1;RAP1A;ERI1;UBQLN1;RALY;FNIP2;GARNL3;PCGF6;SLC30A9;YES1;TCF15;RIPK2;BCKDHB;DONSON;LSM4;RAD23B;NR2F6;LARS2;TPST1;UCK2;COQ2;RBL1;PELI1;EXOC5;NAA15;ASF1A;RNF187	LPHS vs CON
TAF7L 23326641 ChIP-Seq C3H10T1-2 Mouse	17/554	0.000484513	0.0101332	2.68028	20.4568	CAMK2D;GGNBP2;HACE1;IFRD1;ZFAND5;NOL7;UTP18;FBXL20;CCNY;MDFIC;NFIL3;VAPA;PIGM;CCNL2;YPEL3;SLC19A2;RNF187	LPHS vs CON
OLIG2 29049317 ChIP-Seq Mouse SpinalCord	33/1472	0.000511901	0.0104086	1.99079	15.085	SFT2D3;FAF1;XPA;NOL7;DTWD2;LAMP1;DPYSL2;BLOC1S3;GAR1;STX6;MAPK1;SLC19A2;CLASP2;ARRDC4;MEF2A;POLR2M;ATG3;OSBPL8;TMEM192;DNAAF5;UBALD2;KCTD5;LSM4;UTP18;SUMF1;POLE4;UBE2S;MGAT4B;PELI1;PIGM;MICU2;CACUL1;YPEL3	LPHS vs CON
YY1 33199912 ChIP-Seq 293T Human KidneyEmbryo	65/3612	0.000539947	0.0106822	1.65942	12.4855	TRIR;PI4K2B;SUV39H2;GPSM2;FAF1;ZFAND5;PLOD2;GPATCH3;PANX1;DTWD2;LAMP1;FNTA;MFSD5;RAC1;MEF2A;MAP2K4;SLC30A9;COG3;DNAAF5;VPS37A;ACSL3;CCDC117;KCTD5;SUMF1;SAP30;PHF20L1;SELENOO;LARS2;SRSF2;MICU2;EXOC5;RAF1;CACUL1;TSEN34;EI24;XPA;NOL7;RLF;BLOC1S4;PGS1;EFNB1;FZR1;ERI1;MXI1;GAR1;STX6;COX11;RDH14;SCAND1;RPS2;METTL9;FNIP2;CLASP2;KLHDC2;POLR2M;UVRAG;PCGF6;YES1;AMMECR1;POLE4;TMCO6;TDP2;TAF4B;NAA15;SLC25A33	LPHS vs CON
MYC 22102868 ChIP-Seq CA46 Human Blood BurkittsLymphoma	46/2314	0.000562422	0.010834	1.79139	13.4054	SEMA5B;DYRK3;HDAC2;SFT2D3;FAF1;EI24;NOL7;MIA2;CLN6;SRM;LSM11;CCDC85B;MXI1;GAR1;MAPK1;HES1;MGAT2;SCAND1;RPS2;SOCS4;RAB5IF;CLASP2;ARRDC4;ACBD6;DESI1;NSUN2;IFRD1;TMEM192;DNAAF5;UBALD2;VPS37A;KCTD5;LSM4;UTP18;RAD23B;THAP11;SUMF1;POLE4;COQ2;RBL1;TRIP6;GUF1;TAF4B;ANP32B;NAA15;SSBP4	LPHS vs CON
VDR 23849224 ChIP-Seq CD4+ Human	38/1811	0.00067377	0.0125043	1.87098	13.6631	TSEN34;CAMK2D;HDAC2;GGNBP2;SFT2D3;SYAP1;NOL7;RLF;BAG4;LAMP1;CCDC85B;DPYSL2;RB1CC1;GAR1;CLPTM1;UBQLN1;CCNL2;MGAT2;SCAND1;TMED7;YTHDF3;NSUN2;YIPF4;SLC30A5;BCKDHB;TMEM192;CCDC117;KCTD5;LSM4;EPN1;COQ2;RBL1;VAPA;PELI1;PIGM;NAA15;EIF3F;RAF1	LPHS vs CON
CREB1 23762244 ChIP-Seq HIPPOCAMPUS Rat	41/2006	0.000683296	0.0125043	1.82863	13.3281	DOCK4;CAMK2D;GGNBP2;FAF1;ZFAND5;RLF;FBXL20;CYTH2;PPP4C;MAP1LC3A;NFIL3;CCDC85B;FAM174A;MXI1;GAR1;STX6;UBQLN1;HES1;CCNL2;CCDC92;ARRDC4;MEF2A;UVRAG;OSBPL8;TMEM30A;YTHDF3;GCH1;YIPF4;SLC30A5;IFRD1;VPS37A;UTP18;EPN1;THAP11;SAP30;RBL1;VAPA;TAF4B;PIGM;EXOC5;SLC25A33	LPHS vs CON
JARID1A 20064375 ChIP-Seq MESCs Mouse	36/1695	0.00076082	0.0135834	1.88799	13.5579	ANKLE2;PARG;FAF1;UBA5;NOL7;ZDHHC7;GPATCH3;NUBP1;PGS1;PPP4C;LAMP1;CLPTM1;UBQLN1;SCAND1;RPS2;METTL9;CLASP2;ACBD6;OSBPL8;TMEM30A;SRD5A1;NSUN2;YIPF4;GLRX5;KCTD5;EPN1;SUMF1;LARS2;TMCO6;COQ2;TRIP6;GUF1;AGGF1;PIGM;EXOC5;EIF3F	LPHS vs CON
MYC 19030024 ChIP-ChIP MESCs Mouse	53/2842	0.00091063	0.015871	1.6881	11.819	PLEKHF2;SUV39H2;DYRK3;HIBADH;FAF1;NUBP1;FBL;CCNL2;NSUN2;SLC30A5;GLRX5;IFRD1;KCTD5;UTP18;RAD23B;LARS2;RBL1;TRAPPC6B;KCTD13;GUF1;PIGM;RAF1;TSEN34;GGNBP2;SRM;BAG4;PPP4C;COX11;HES1;IARS2;SCAND1;RPS2;METTL9;SOCS4;SLC19A2;UVRAG;ACBD6;SRD5A1;GSR;PCGF3;LSM4;THAP11;POLE4;YRDC;UCK2;COQ2;VAPA;UBE2S;TRIM35;ANP32B;SLC25A33;YPEL3;SSBP4	LPHS vs CON
TCFAP2C 20176728 ChIP-ChIP TROPHOBLAST STEM CELLS Mouse	40/1980	0.00100136	0.0170464	1.80069	12.4363	DOCK4;FAF1;SOX21;CLN6;PGS1;DTWD2;BAG4;FZR1;MAP1LC3A;NFIL3;FNTA;BCL7C;MAPK1;HES1;RALY;CCNL2;RAC1;SCAND1;SLC19A2;MEF2A;KLHDC2;UVRAG;SLC30A9;YTHDF3;FBXO2;YIPF4;COG3;GSR;CCDC117;RAD23B;SUMF1;TPST1;MGAT4B;PKP2;ANP32B;EXOC5;RAF1;SMAP1;YPEL3;PHF19	LPHS vs CON
FOXA1 33576154 ChIP-Seq Human Liver ProstateCancer	39/1944	0.00132624	0.0220638	1.7827	11.8111	PLEKHF2;PI4K2B;DOCK4;HIBADH;ATP8A1;BRI3;FAF1;ZFAND5;PLOD2;GNAI1;FBXL20;EFNB1;CYTH2;LSM11;LAMP1;FNTA;RB1CC1;IQUB;UBQLN1;HES1;IARS2;ARRDC4;HGSNAT;RIPK2;SLC30A5;IFRD1;GSR;DNAAF5;UBALD2;VPS37A;UTP18;RAD23B;PHF20L1;SELENOO;LARS2;MDFIC;FKBP1B;PKP2;SLC25A33	LPHS vs CON
E2F4 21247883 ChIP-Seq LYMPHOBLASTOID Human	46/2422	0.00146691	0.0238617	1.6994	11.0879	SUV39H2;GPSM2;ANKLE2;DYRK3;FAF1;EI24;ZDHHC7;RLF;NUBP1;CLN6;SRM;PANX1;RAP1B;LAMP1;CCDC85B;BCL7C;MXI1;STX6;IARS2;CCNL2;MGAT2;RPS2;CCDC92;METTL9;SOCS4;MEF2A;KLHDC2;UVRAG;ACBD6;OSBPL8;PCGF6;GCH1;GLRX5;UPF3A;THAP11;YRDC;UCK2;NSMCE4A;CCNY;TRAPPC6B;KCTD13;EXOC5;EIF3F;SLC25A33;YPEL3;RNF187	LPHS vs CON
SMRT 22465074 ChIP-Seq MACROPHAGES Mouse	33/1580	0.00168737	0.0268512	1.84089	11.7533	DOCK4;DYRK3;CAMK2D;GGNBP2;ATP8A1;ZFAND5;RAPH1;XPA;LY96;PGS1;RAP1B;FBXL20;RAP1A;LAMP1;GSC;FAM174A;STX6;FNIP2;MEF2A;SLC30A5;PCGF3;LSM4;SAP30;PHF20L1;TMCO6;RBL1;VAPA;FKBP1B;PELI1;CAMK1;RAF1;MTRF1L;SSBP4	LPHS vs CON
GATA2 22383799 ChIP-Seq G1ME Mouse	32/1522	0.00179104	0.0278729	1.85042	11.7039	PI4K2B;DYRK3;GGNBP2;SFT2D3;ATP8A1;BRI3;ZFAND5;PGS1;RAP1B;NFIL3;MXI1;STX6;MGAT2;RPS2;FNIP2;KLHDC2;ACBD6;OSBPL8;HACE1;CDX1;PCGF3;DONSON;PHF20L1;TMCO6;COQ2;VAPA;TRAPPC6B;MGAT4B;TRIM35;ANP32B;YPEL3;PHF19	LPHS vs CON
RUNX1 30185409 ChIP-Seq HPC Mouse BoneMarrow Leukemia	50/2724	0.00184526	0.0278729	1.64644	10.3646	KCNK6;ANKLE2;DOCK4;HIBADH;ZFAND5;RAPH1;EMC10;MED14;MAP1LC3A;LAMP1;SLC30A9;DESI1;RIPK2;NSUN2;GLRX5;IFRD1;BCKDHB;UBALD2;KCTD5;RAD23B;SUMF1;SAP30;MMS22L;CCNY;RAF1;GGNBP2;LY96;RLF;GNAI1;CLN6;RAP1B;EFNB1;CYTH2;BLOC1S3;CLPTM1;COX11;MAPK1;RDH14;HES1;MGAT2;UVRAG;ACBD6;OSBPL8;HACE1;YES1;TMEM30A;GSR;FANCE;TRIM35;SLC25A33	LPHS vs CON
CREB1 20920259 ChIP-Seq GC1-SPG Mouse	46/2451	0.00186581	0.0278729	1.67611	10.5328	PLEKHF2;SUV39H2;DYRK3;ZFAND5;RAP1B;FBXL20;FBL;CYTH2;LSM11;PPP4C;MAP1LC3A;NFIL3;ERI1;MFSD5;FAM174A;MXI1;GAR1;UBQLN1;MAPK1;RALY;CCNL2;RPS2;GARNL3;CLASP2;KLHDC2;MAP2K4;UVRAG;SLC30A9;TMEM30A;YTHDF3;IFRD1;VPS37A;UTP18;EPN1;SAP30;PHF20L1;LARS2;COQ2;RBL1;VAPA;UBE2S;TRIP6;GUF1;PELI1;TAF4B;SLC25A33	LPHS vs CON
FOXO3 23340844 ChIP-Seq DLD1 Human	16/576	0.00197902	0.0289729	2.40551	14.9747	ARRDC4;OSBPL8;HDAC2;FAF1;YIPF4;ZFAND5;ZDHHC7;CCDC117;LSM4;LARS2;MAP1LC3A;NSMCE4A;ERI1;DPYSL2;CCDC92;FNIP2	LPHS vs CON
CEBPB 20176806 ChIP-Seq MACROPHAGES Mouse	31/1492	0.0025351	0.0363861	1.82249	10.894	SUV39H2;ANKLE2;GGNBP2;NOL7;LY96;PDXP;CLN6;RAP1B;FBXL20;MAP1LC3A;LAMP1;FNTA;MFSD5;FAM174A;RB1CC1;MXI1;ITGB7;RAC1;CCDC92;FNIP2;MEF2A;PCGF6;CDX1;KCTD5;COQ2;TRIP6;PELI1;PIGM;CAMK1;MTRF1L;PHF19	LPHS vs CON
TAL1 20887958 ChIP-Seq HPC-7 Mouse	32/1584	0.00332496	0.0464686	1.77047	10.1028	DYRK3;GGNBP2;SFT2D3;FAF1;ZFAND5;NUBP1;FBL;MFSD5;PALM;STX6;COX11;RDH14;RALY;CCNL2;MGAT2;SOCS4;SLC19A2;ACBD6;OSBPL8;SLC30A9;NSUN2;YIPF4;UPF3A;FANCE;LSM4;EPN1;YRDC;UBE2S;MGAT4B;PELI1;TRIM35;PIGM	LPHS vs CON
E2F4 17652178 ChIP-ChIP JURKAT Human	16/608	0.0033712	0.0464686	2.27169	12.9316	ATG3;SUV39H2;UVRAG;ACBD6;FAF1;GLRX5;LSM4;PSMA8;SAP30;PANX1;FBXL20;UCK2;RAP1A;RBL1;UBE2S;MXI1	LPHS vs CON
RUNX1 21571218 ChIP-Seq MEGAKARYOCYTES Human	69/4172	0.00342801	0.0464686	1.50421	8.53753	PLEKHF2;ANKLE2;DOCK4;SPI1;SFT2D3;SYAP1;ZDHHC7;NUBP1;PANX1;DTWD2;LAMP1;FNTA;DPYSL2;BCL7C;MEF2A;SLC30A9;FBXO2;IFRD1;BCKDHB;ACSL3;RAD23B;SUMF1;SAP30;PHF20L1;TPST1;RBL1;PELI1;PLBD2;ASF1A;TSEN34;CAMK2D;HDAC2;GGNBP2;EI24;XPA;NOL7;GNAI1;PGS1;RAP1B;CYTH2;ERI1;MXI1;GAR1;UBQLN1;MAPK1;HES1;MGAT2;METTL9;FNIP2;SOCS4;CLASP2;ACBD6;OSBPL8;PCGF6;SRD5A1;GSR;UPF3A;LSM4;POLE4;COQ2;VAPA;UBE2S;FKBP1B;TRIM35;ANP32B;SLC…	LPHS vs CON
KDM2B 26808549 Chip-Seq DND41 Human	33/1657	0.00357795	0.0476193	1.74619	9.83622	SUV39H2;KCNK6;GPSM2;GGNBP2;SFT2D3;FAF1;ZFAND5;SRM;CYTH2;CCDC85B;MXI1;HES1;RALY;CCNL2;CCDC92;UVRAG;ACBD6;CDKL5;GCH1;GSR;LSM4;EPN1;NR2F6;THAP11;UCK2;NSMCE4A;VAPA;MGAT4B;ANP32B;CAMK1;SLC25A33;SSBP4;RNF187	LPHS vs CON
