# Supplementary material for: Embryonic signatures of intergenerational epigenetic inheritance across paternal environments and genetic backgrounds
Source: EMBO J. 2025 Sep 26;44(22):6750–81. doi: 10.1038/s44318-025-00556-4 (PMC12624057; doi:10.1038/s44318-025-00556-4)
Supplement: Supplementary file 9 — Dataset EV8 [file 44318_2025_556_MOESM9_ESM.xlsx]

## Sheet: Sheet1
Dataset EV8 – Gene markers used to assess blastocyst lineage-specific expression patterns
Epiblast	Trophectoderm	Primitive endoderm
Nanog	Cdx2	Sox17
Sox2	Elf5	Gata4
Tfcp2l1	Krt18	Gata6
Zfp42	Tfap2c	Pdgfra
Klf4	Id2	Fgfr2
Prdm14	Gata3	Sox7
Klf2	Eomes	Sdc4
Cripto	Dab2	Hnf4a
Pecam1	Tead4	Hnf1b
	Par6	Ldha
