# Supplementary material for: Embryonic signatures of intergenerational epigenetic inheritance across paternal environments and genetic backgrounds
Source: EMBO J. 2025 Sep 26;44(22):6750–81. doi: 10.1038/s44318-025-00556-4 (PMC12624057; doi:10.1038/s44318-025-00556-4)
Supplement: Supplementary file 10 — Dataset EV9 [file 44318_2025_556_MOESM10_ESM.xlsx]

## Sheet: Sheet1
Dataset EV9 – Lists of batch-robust DE genes across paternal environments in young FVB background
Up in nABX	Up in LPHS	Down in nABX	Down in LPHS
Tbx3		Acsl3	Smap1
Spacdr		Plekhf2	Srm
Impdh1		Anp32b	Rragd
Fam168a		Slc30a9	Plekhf2
Gm31593		Sumf1	Anp32b
Slc4a7		Camk1	Slc30a9
Hr		Bloc1s3	Sumf1
Cd79b		Fzr1	Kcnk6
Bhmt		Trir	Mtrf1l
Ppm1f		Pip4p1	Bag4
Bhmt1b		Tmem30a	Fnta
		Utp18	Khdc3
		Slc30a5	Utp18
		Gm7908	Nsun2
		Pkp2	Slc30a5
		Atg3	Mapk1
		Hacd2	Ccny
		Dtwd2	Acbd6
		Zfand5	Zfp984
		Tceal9	Bloc1s4
		Maoa	Ankle2
		Mnd1	Rap1b
		Manba	Trir
		Lrrc34	Cul5
		Akr1b3	Hnrnpab
		Ldha	Appbp2
		Apoe	Ubqln1
		Rps23rg1	Acsl3
		2500002B13Rik	Pigm
		Gata4	Spi1
		Poglut3	Rap1a
			Faf1
			Pi4k2b
			Rac1
			Brap
			Pole4
			Gm4968
			Hibadh
			Camk1
			Nsmce3
