# Supplementary material for: Embryonic signatures of intergenerational epigenetic inheritance across paternal environments and genetic backgrounds
Source: EMBO J. 2025 Sep 26;44(22):6750–81. doi: 10.1038/s44318-025-00556-4 (PMC12624057; doi:10.1038/s44318-025-00556-4)
Supplement: Supplementary file 11 — Dataset EV10 [file 44318_2025_556_MOESM11_ESM.xlsx]

## Sheet: Sheet1
Dataset EV10 – DESeq2 result of blastocysts across paternal age in B6N background
Gene	baseMean	log2FoldChange	lfcSE	stat	pvalue	padj
Rrs1	135.922	-0.355054	0.0912229	-3.89216	9.93544e-05	0.0109804
Sde2	297.874	-0.162022	0.0503452	-3.21822	0.0012899	0.043648
Iars2	390.081	0.173306	0.0538653	3.2174	0.0012936	0.043648
Mgst3	511.468	-0.388565	0.107304	-3.62117	0.000293271	0.0209958
Bok	363.729	-0.243145	0.0675682	-3.59852	0.000320037	0.0220135
Tmbim1	585.525	0.174831	0.048997	3.5682	0.000359446	0.0237912
Ipo9	348.344	0.173316	0.0518295	3.34397	0.000825885	0.0366735
Phlda3	405.059	-0.30462	0.0904562	-3.3676	0.000758265	0.0355421
Tpx2	680.46	0.176104	0.0432759	4.06934	4.71474e-05	0.0073508
Ehd4	329.181	-0.184549	0.0571105	-3.23143	0.0012317	0.043648
Ppip5k1	103.828	0.292854	0.0809522	3.61762	0.000297324	0.021071
Sord	10942.7	0.306658	0.0532208	5.76199	8.31275e-09	5.83222e-05
Ndrg3	437.567	0.258528	0.0537464	4.81014	1.50828e-06	0.000881839
Atg13	516.313	0.196185	0.0594066	3.30241	0.000958564	0.0395605
Rpn2	2370.94	0.18257	0.0507149	3.59992	0.000318314	0.0220135
Tti1	163.986	0.276829	0.0772	3.58587	0.000335959	0.0226643
Mybl2	384.681	0.222918	0.0627156	3.55443	0.0003788	0.0245344
Zswim1	145.287	0.244023	0.0747887	3.26284	0.00110303	0.0416887
Polr1b	700.569	0.250584	0.0755177	3.31821	0.000905957	0.0382903
Aurka	1880.61	0.123381	0.0383454	3.21764	0.00129251	0.043648
Rrbp1	481.747	-0.323598	0.0705619	-4.58602	4.51785e-06	0.00208257
Sec23b	592.775	0.18696	0.0527074	3.54713	0.000389456	0.0247458
Chp1	1167.46	0.164881	0.0503121	3.27717	0.00104854	0.0411897
Tm9sf4	237.337	0.21075	0.0601643	3.50291	0.000460198	0.0269062
Crat	70.2995	0.473307	0.110293	4.29137	1.77573e-05	0.00481928
Vps16	298.511	0.236207	0.0642595	3.67583	0.000237082	0.0186895
Mrps26	295.845	-0.210536	0.064698	-3.25414	0.00113736	0.0426724
Acss2	169.575	0.224192	0.0682321	3.28572	0.00101721	0.0407374
Gapvd1	526.88	0.168756	0.0520504	3.24216	0.00118629	0.0432341
Nat10	276.899	0.252494	0.064558	3.91112	9.18703e-05	0.0109804
H13	256.208	0.20658	0.0637312	3.24143	0.00118931	0.0432341
Arfgap2	180.018	0.328662	0.0811125	4.05193	5.07965e-05	0.00758272
Cox7b	678.796	-0.276929	0.073733	-3.75584	0.000172761	0.0153779
Ndufa1	322.621	-0.380499	0.0924006	-4.11793	3.82293e-05	0.00648355
Prdx4	561.261	-0.219855	0.0532288	-4.13038	3.62164e-05	0.00648355
Las1l	353.394	-0.204946	0.0639238	-3.2061	0.00134549	0.0451674
Ndufb11	555.931	-0.234361	0.0645579	-3.63025	0.000283147	0.0209078
Ubl4a	468.477	-0.263888	0.0621627	-4.24512	2.18481e-05	0.00500472
Wnk3	67.494	-0.488781	0.138214	-3.53641	0.000405612	0.0247458
Frrs1	1533.62	0.243288	0.0468469	5.19326	2.06646e-07	0.000301262
Fxr1	741.364	0.146233	0.0453442	3.22495	0.00125997	0.043648
Elovl6	2643.48	0.200648	0.0414853	4.83661	1.32069e-06	0.000881839
Naa15	909.078	-0.157964	0.0439352	-3.59539	0.000323902	0.0220631
Lmna	551.966	-0.292828	0.0762512	-3.8403	0.000122884	0.0119743
Zbtb10	703.544	-0.21884	0.0515839	-4.24241	2.21132e-05	0.00500472
Rnf13	512.384	0.158909	0.0464789	3.41895	0.000628631	0.03173
Rit1	124.487	-0.259674	0.0806172	-3.22108	0.00127708	0.043648
Ythdf3	810.772	-0.186479	0.055207	-3.37781	0.00073066	0.0348729
Snhg8	70.7933	-0.316466	0.0966029	-3.27595	0.00105307	0.0411897
S100a10	510.612	-0.242269	0.075698	-3.20047	0.00137206	0.0455138
Cgn	1167.45	-0.219047	0.0679384	-3.2242	0.00126326	0.043648
Ints3	213.801	0.326808	0.0809777	4.03578	5.44223e-05	0.00795473
Ndc1	344.5	0.183376	0.0535419	3.42491	0.000615005	0.0312672
Fabp3	5171.03	-0.24559	0.0747299	-3.28637	0.00101489	0.0407374
Sesn2	271.298	-0.24608	0.0692638	-3.55279	0.000381164	0.0245344
Wasf2	415.058	-0.198537	0.0522027	-3.80319	0.000142847	0.0131924
Rps6ka1	291.105	0.252882	0.0638143	3.96278	7.40818e-05	0.00937037
Csf3r	1240.3	0.188555	0.0518154	3.63897	0.000273733	0.0204387
Tln1	250.278	-0.211448	0.0653333	-3.23645	0.00121027	0.0435451
Dnajc11	774.061	0.284056	0.0700937	4.05252	5.06698e-05	0.00758272
Dbf4	619.397	0.151039	0.0444045	3.40144	0.00067033	0.0330316
Ddx54	98.6882	-0.398578	0.121799	-3.27243	0.00106628	0.0413315
Tbl2	63.3375	0.445105	0.110963	4.01128	6.03895e-05	0.00858
Baz1b	303.43	-0.174035	0.0536466	-3.24411	0.0011782	0.0432341
Sun1	1142.11	0.270192	0.0678909	3.9798	6.89728e-05	0.00937037
Nelfa	192.284	0.264306	0.0716445	3.68914	0.000225016	0.0181461
Sart3	172.102	-0.306384	0.0839211	-3.65086	0.000261366	0.019932
Srp72	1202.47	0.120769	0.0367556	3.28574	0.00101715	0.0407374
Sec61a1	460.145	0.178103	0.053334	3.33939	0.000839627	0.0370492
Polr1a	237.943	0.300608	0.06243	4.81512	1.47115e-06	0.000881839
Bcat1	1507.38	0.19486	0.0550444	3.54005	0.000400047	0.0247458
Cycs	628.237	-0.223103	0.0605486	-3.6847	0.000228975	0.0182556
Smyd5	392.343	0.19468	0.0553126	3.51963	0.000432143	0.025758
Cct7	4132.5	0.121498	0.0374499	3.24429	0.00117744	0.0432341
Atp6v1f	630.431	-0.178447	0.0553478	-3.22411	0.00126367	0.043648
Exoc4	737.601	0.159613	0.0480551	3.32145	0.000895511	0.0380782
Atp6v0a4	466.595	-0.242316	0.0584445	-4.14609	3.38195e-05	0.00648355
Dctn1	227.233	-0.304897	0.0760656	-4.00834	6.11459e-05	0.00858
Vamp8	613.149	-0.183157	0.0574871	-3.18605	0.00144229	0.0471412
Usp5	642.487	0.182117	0.052786	3.4501	0.000560384	0.0295613
Cyp2s1	853.424	0.250009	0.0600907	4.16053	3.17512e-05	0.00648355
Mesd	1161.23	0.165426	0.047988	3.44723	0.000566357	0.0296534
Fanci	134.967	0.314953	0.0907669	3.46991	0.000520634	0.0285698
Rabac1	449.17	-0.167667	0.0503942	-3.32711	0.000877528	0.0375411
Inpp5a	67.2738	0.3361	0.100942	3.32965	0.000869539	0.0375349
Ptdss2	722.886	0.196992	0.0568526	3.46496	0.000530301	0.0285698
Mob2	173.145	-0.219374	0.0604739	-3.62759	0.000286081	0.0209078
Ctsd	1473.69	0.249181	0.0647552	3.84804	0.000119065	0.011966
Nap1l4	842.384	0.201361	0.0555936	3.62202	0.000292307	0.0209958
Dhcr7	187.554	0.342159	0.0922835	3.7077	0.000209153	0.017063
Ap2a2	3484.35	0.197833	0.0570808	3.46584	0.000528573	0.0285698
Tmem147	585.202	-0.165479	0.051025	-3.24309	0.0011824	0.0432341
Vps35l	360.988	0.218812	0.0570658	3.83438	0.000125884	0.0120986
Cdipt	1378.07	0.148047	0.0381826	3.87733	0.000105607	0.0112264
Kif22	360.303	0.193349	0.0547148	3.53375	0.000409707	0.0247802
Snrnp70	242.664	-0.376013	0.0775606	-4.84798	1.24722e-06	0.000881839
Ftl1	3228.3	-0.246153	0.0694868	-3.54245	0.000396433	0.0247458
Rrm1	1998.56	0.198955	0.0421996	4.71462	2.42156e-06	0.0013069
Rasgrp4	169.942	0.290983	0.0799651	3.63887	0.000273837	0.0204387
Dmkn	217.509	-0.607064	0.146792	-4.13553	3.54131e-05	0.00648355
Rtn4ip1	75.2397	0.289554	0.08907	3.25086	0.00115057	0.0429383
Prep	2386.51	0.179035	0.0528059	3.39043	0.000697832	0.0335342
Myl6	1904.39	-0.179549	0.0535706	-3.35164	0.000803347	0.0363631
Dgka	380.856	0.233246	0.0687691	3.39173	0.000694541	0.0335342
Ndufs7	1140.47	-0.171129	0.0456341	-3.75003	0.000176812	0.0155064
Uqcr11	494.625	-0.214776	0.0641788	-3.34653	0.000818295	0.0365679
Rexo1	86.3254	-0.473572	0.104117	-4.54846	5.40394e-06	0.00210633
Plekhj1	134.109	-0.236101	0.0680527	-3.46938	0.000521662	0.0285698
Ptbp1	697.886	0.259579	0.0693743	3.74172	0.000182764	0.0156375
Tpgs1	146.23	-0.255152	0.0793046	-3.21737	0.0012937	0.043648
Timm13	759.783	-0.172495	0.0528405	-3.26446	0.00109674	0.0416887
Cdc34	707.09	-0.153541	0.0474281	-3.23734	0.0012065	0.0435451
Cactin	80.6758	-0.45445	0.0995157	-4.56661	4.95671e-06	0.00208257
Dohh	106.824	-0.336245	0.0862967	-3.89639	9.76384e-05	0.0109804
Oaz1	3355	-0.15618	0.0404547	-3.86061	0.000113106	0.0118441
Slc25a4	4192.79	-0.170619	0.0509755	-3.34708	0.000816675	0.0365679
Ap1g1	467.435	0.160174	0.0470071	3.40745	0.000655733	0.0326285
Sf3b3	794.779	0.219691	0.0553995	3.96558	7.32175e-05	0.00937037
Rfwd3	298.628	0.209354	0.0621521	3.36842	0.000756016	0.0355421
Tmem231	295.176	0.238816	0.0675173	3.53711	0.000404538	0.0247458
Prdx2	600.826	-0.271106	0.0594157	-4.56286	5.04614e-06	0.00208257
Orc6	526.083	-0.200953	0.0490398	-4.09775	4.17186e-05	0.00665223
Tmem208	365.354	-0.179107	0.0521996	-3.43119	0.000600933	0.0307748
Lsm4	645.897	-0.257506	0.055598	-4.63158	3.62889e-06	0.00181859
Mpv17l2	193.842	-0.305265	0.0715435	-4.26685	1.98252e-05	0.00481928
Mcoln1	81.669	0.34011	0.0905687	3.75527	0.000173155	0.0153779
Emc8	242.098	-0.179873	0.0544006	-3.30645	0.000944853	0.0392254
Cox4i1	3812.22	-0.159746	0.0498479	-3.20468	0.00135214	0.0451742
Nup133	417.713	0.182979	0.0539477	3.39178	0.000694393	0.0335342
Trmt1	454.925	0.170577	0.0536701	3.17825	0.00148168	0.0479054
Borcs8	96.1584	-0.259004	0.0745764	-3.473	0.000514684	0.0285698
Cdh1	2337.74	0.203112	0.0523525	3.8797	0.000104586	0.0112264
Ecd	210.807	0.214035	0.0614151	3.48505	0.000492046	0.0282967
Abhd4	484.959	0.249173	0.0732808	3.40025	0.000673249	0.0330316
Acin1	217.987	-0.203735	0.0547827	-3.71897	0.000200039	0.0166096
Bora	171.737	0.248769	0.0626365	3.97163	7.1381e-05	0.00937037
Tox4	496.026	0.206803	0.0552519	3.74291	0.000181902	0.0156375
Dcaf11	161.165	0.241291	0.0757447	3.18559	0.00144461	0.0471412
Ipo4	172.285	0.215781	0.0680737	3.16982	0.00152536	0.0488671
Stt3a	852.106	0.16851	0.0476497	3.53644	0.000405555	0.0247458
Snupn	174.914	0.185447	0.0556762	3.33081	0.000865947	0.0375349
Pin1	648.398	-0.180019	0.0518307	-3.4732	0.000514291	0.0285698
Hexa	1007.02	0.253021	0.0496999	5.09097	3.56232e-07	0.000357046
Ddx6	624.816	-0.233001	0.0481839	-4.83565	1.3271e-06	0.000881839
Mir6236	1932.32	-0.359845	0.0868008	-4.14564	3.38868e-05	0.00648355
Atp2c1	171.42	0.263257	0.0797733	3.30007	0.000966614	0.0396594
Cmtm6	1116.01	0.173088	0.0522441	3.31306	0.000922815	0.0385385
Cmtm7	1749.51	-0.253072	0.0783562	-3.22977	0.0012389	0.043648
Aqp9	497.856	0.194017	0.0553841	3.50312	0.00045984	0.0269062
Zdhhc3	391.476	0.16448	0.0511236	3.2173	0.00129401	0.043648
Qrich1	403.252	0.211109	0.0533037	3.9605	7.4792e-05	0.00937037
Rrp9	303.22	-0.25424	0.0736591	-3.45157	0.000557334	0.0295613
Oaz2	330.005	0.193376	0.0574443	3.36633	0.000761768	0.0355421
Med24	174.804	0.266449	0.0816758	3.26228	0.0011052	0.0416887
Acly	648.683	0.364705	0.0814785	4.4761	7.60204e-06	0.0026668
Slu7	226.132	0.206184	0.0578653	3.56317	0.000366403	0.0240251
Gaa	345.345	0.362741	0.104408	3.47427	0.000512243	0.0285698
Cox10	483.699	0.185449	0.0450541	4.11615	3.85253e-05	0.00648355
P4hb	2221.9	0.178307	0.0517992	3.44228	0.000576833	0.0299782
Myh10	2776.96	-0.252735	0.0588166	-4.297	1.73124e-05	0.00481928
Ap1b1	200.504	0.376043	0.0734205	5.12177	3.02674e-07	0.000353927
Rnf167	210.397	0.212252	0.0640072	3.31607	0.000912938	0.0383543
Tbrg4	406.361	0.230405	0.0612899	3.75926	0.000170417	0.0153779
Ube2g1	241.556	-0.17951	0.0549779	-3.26512	0.00109418	0.0416887
Mrpl45	935.997	0.136569	0.0394322	3.46338	0.000533443	0.0285698
Spag5	113.499	0.308711	0.083026	3.71824	0.000200614	0.0166096
Uqcr10	1191.99	-0.184027	0.0579981	-3.17298	0.00150881	0.0485589
Kat7	795.895	0.18194	0.0438215	4.15184	3.2981e-05	0.00648355
Slc12a7	367.636	0.323127	0.0786973	4.10595	4.02664e-05	0.00656997
H2ac8	114.687	-0.362603	0.107985	-3.35792	0.000785322	0.0362488
H1f4	432.738	-0.283016	0.0823348	-3.43738	0.000587365	0.0303011
Dek	326.318	-0.183776	0.052627	-3.49204	0.00047934	0.0277938
Dlst	720.874	0.228031	0.0584797	3.89932	9.64624e-05	0.0109804
Cpsf2	415.736	0.204278	0.0523865	3.89943	9.64191e-05	0.0109804
Siva1	802.663	-0.214179	0.0557191	-3.8439	0.000121093	0.011966
Abcd4	237.781	0.348559	0.0904511	3.85356	0.000116413	0.011966
Ankrd9	65.9141	-0.390998	0.121338	-3.22237	0.00127133	0.043648
Dab2	2265.78	0.211541	0.0569046	3.71747	0.000201228	0.0166096
Alg12	74.5486	0.25884	0.0818274	3.16325	0.00156019	0.0493077
Golph3	269.996	0.208064	0.0591263	3.51898	0.000433216	0.025758
Myh9	951.223	-0.225606	0.0670413	-3.36518	0.000764946	0.0355421
Foxred2	113.189	0.391603	0.118825	3.29562	0.00098203	0.0400577
Eif3l	2441.71	0.166652	0.0425832	3.91357	9.09434e-05	0.0109804
Sgsm3	95.3464	0.357691	0.107182	3.33723	0.000846171	0.0371046
Aco2	1315.88	0.242656	0.0538498	4.50615	6.60134e-06	0.00243763
Naa50	1589.44	-0.230247	0.0529404	-4.34917	1.36655e-05	0.00456557
Gart	711.252	0.180831	0.056121	3.22217	0.00127224	0.043648
Mapk1	1478.13	-0.171414	0.0502638	-3.41029	0.00064895	0.0325217
Psmg1	488.041	-0.205468	0.0481665	-4.26579	1.992e-05	0.00481928
Dnaja3	572.602	0.160027	0.0500117	3.19979	0.00137527	0.0455138
Eif2b5	984.776	0.193673	0.0453823	4.26758	1.97603e-05	0.00481928
Abcf3	518.246	0.161411	0.0510124	3.16415	0.00155537	0.0493077
Srrm2	785.932	-0.1773	0.045576	-3.8902	0.000100163	0.0109804
Elob	950.293	-0.241976	0.0609048	-3.97302	7.09662e-05	0.00937037
Ccnf	739.266	0.219831	0.0563613	3.90039	9.60361e-05	0.0109804
Traf7	533.421	0.18662	0.0556341	3.35441	0.000795334	0.0363631
Gtf2f1	300.135	-0.243272	0.0764868	-3.18057	0.00146986	0.0477433
Ppp2r1a	1592.24	0.13896	0.0365388	3.80308	0.000142905	0.0131924
Mea1	306.717	-0.209374	0.0585895	-3.57358	0.000352134	0.0235293
Fam234a	1154.53	0.26453	0.0613357	4.31283	1.61178e-05	0.00481928
H2-D1	633.77	-0.333747	0.100259	-3.32886	0.000872034	0.0375349
Rps2	9864.04	-0.157721	0.0494683	-3.18833	0.00143096	0.0471345
Hnrnpm	1023.22	-0.217963	0.0508855	-4.2834	1.84056e-05	0.00481928
Safb2	124.362	-0.368199	0.089116	-4.13168	3.60121e-05	0.00648355
Safb	164.473	-0.496411	0.0911696	-5.44492	5.18291e-08	0.000181816
Chaf1a	105.522	-0.35086	0.0921765	-3.80639	0.00014101	0.0131924
Hdgfl2	111.058	-0.425537	0.102346	-4.15781	3.21308e-05	0.00648355
Kif20a	564.558	0.351812	0.0676981	5.19678	2.02774e-07	0.000301262
Ss18	1286.26	0.160896	0.0491291	3.27497	0.00105675	0.0411897
Sart1	106.368	-0.352458	0.097929	-3.59912	0.000319299	0.0220135
Cpt1a	413.848	0.276071	0.064457	4.28302	1.84377e-05	0.00481928
Sorbs1	198.302	0.265107	0.0808114	3.28056	0.001036	0.0410654
Mms19	287.23	0.224959	0.0648636	3.46819	0.000523973	0.0285698
Ddb1	3215	0.226595	0.0589367	3.84471	0.000120695	0.011966
Btrc	2069.98	0.140302	0.0429319	3.26803	0.001083	0.0416887
Poll	93.3973	0.374693	0.114082	3.28442	0.00102192	0.0407374
Actr1a	326.265	0.193479	0.0528064	3.66393	0.000248371	0.0193619
Xpnpep1	1867.61	0.180104	0.0537314	3.35194	0.000802473	0.0363631
Dpf2	309.341	0.237099	0.057626	4.11444	3.88126e-05	0.00648355
Pola2	205.709	0.224467	0.0708699	3.16731	0.00153854	0.0490654
Stip1	2714.9	0.262068	0.071617	3.65929	0.000252915	0.0194994
Ganab	419.87	0.331017	0.0638273	5.18614	2.14697e-07	0.000301262
