# Supplementary material for: Embryonic signatures of intergenerational epigenetic inheritance across paternal environments and genetic backgrounds
Source: EMBO J. 2025 Sep 26;44(22):6750–81. doi: 10.1038/s44318-025-00556-4 (PMC12624057; doi:10.1038/s44318-025-00556-4)
Supplement: Supplementary file 12 — Dataset EV11 [file 44318_2025_556_MOESM12_ESM.xlsx]

## Sheet: Sheet1
Dataset EV11 – DESeq2 result of blastocysts across paternal age in FVB background
Gene	baseMean	log2FoldChange	lfcSE	stat	pvalue	padj
Gm8173	3.43024	-2.61194	0.292118	-8.94141	3.84234e-19	1.80506e-16
Cep170	33.6663	0.814774	0.206941	3.93723	8.24274e-05	0.00326237
Gm8326	6.57332	-0.805919	0.215907	-3.73271	0.000189429	0.0060377
Gm8451	6.13905	-0.743149	0.211898	-3.5071	0.000453017	0.0110493
Gm10222	32.7333	-0.513718	0.115899	-4.43246	9.31635e-06	0.0006138
Gm9443	1.24868	2.16332	0.314948	6.86881	6.47393e-12	1.55446e-09
Nfasc	10.9336	-1.30093	0.159494	-8.15662	3.44542e-16	1.20089e-13
Gm2367	1.95028	-1.17806	0.405971	-2.90183	0.0037099	0.0465029
Rpsa-ps1	10.4872	-0.65728	0.161299	-4.07491	4.60321e-05	0.00204682
Mgst3	96.5521	-0.607323	0.163689	-3.71023	0.000207071	0.0064109
Rpl31-ps14	21.8206	1.02798	0.132411	7.76356	8.25779e-15	2.47848e-12
Gm7299	6.24208	-1.04681	0.14456	-7.24137	4.44168e-13	1.23057e-10
Gm26245	0.412651	-2.15132	0.472388	-4.55414	5.25994e-06	0.000381434
Phlpp1	8.9431	-1.52153	0.41874	-3.63358	0.000279515	0.00780404
4930558J18Rik	27.2796	0.781596	0.234027	3.33976	0.000838507	0.0171273
Gm6153	1.99877	2.03723	0.365662	5.57135	2.52778e-08	3.64169e-06
Lsm14b	94.5243	-0.725367	0.17667	-4.10578	4.02952e-05	0.00184487
Spc25	387.777	0.528094	0.120727	4.37429	1.21828e-05	0.000743704
Trim69	12.239	-0.853091	0.251618	-3.39042	0.000697844	0.0150998
Dsn1	32.1366	0.630617	0.191039	3.30099	0.000963433	0.019008
Mrpl23-ps1	117.108	-0.698081	0.100632	-6.93695	4.0066e-12	1.00678e-09
Acbd5	34.0542	0.671454	0.202783	3.31119	0.000929016	0.0185889
Zhx3	9.90126	-1.31385	0.375319	-3.50062	0.000464182	0.0112203
Aif1l	36.1972	-0.891015	0.272385	-3.27116	0.00107106	0.0203747
Kif18a	100.319	0.542307	0.127085	4.26727	1.97878e-05	0.00109085
Fermt1	109.876	-0.602675	0.203975	-2.95465	0.00313021	0.0414189
Rin2	13.3038	-1.58882	0.523322	-3.03603	0.00239718	0.0352401
Gm14138	3.23479	-0.696144	0.218592	-3.18468	0.00144915	0.0252721
Actr5	33.0083	-0.692296	0.238125	-2.90728	0.00364592	0.0460212
Cep250	35.9023	-0.913801	0.278333	-3.28313	0.00102663	0.0197029
Or4b1	197.086	-0.852949	0.192277	-4.43603	9.16311e-06	0.000607408
Gm14044	11.9976	-0.59043	0.133333	-4.42824	9.50046e-06	0.000618388
Rps8-ps5	18.6228	-1.20477	0.124595	-9.66945	4.06548e-22	2.19638e-19
Gm13604	70.0603	-0.552519	0.186838	-2.9572	0.00310444	0.0411841
Obp2a	129.183	-0.505419	0.15957	-3.16738	0.00153819	0.0263203
Fam98b	512.116	0.568588	0.132321	4.29702	1.73106e-05	0.000994899
Rpl5-ps2	4.93682	-0.650947	0.207097	-3.1432	0.00167112	0.0277411
Acp2	24.1045	0.734455	0.252805	2.90523	0.00366987	0.0461707
Gm6285	4.50256	-0.916849	0.195554	-4.68848	2.75244e-06	0.000218678
Gm5135	0.555998	-1.28764	0.338722	-3.80147	0.000143839	0.00499736
Hnrnph2	49.5977	0.566952	0.167835	3.37802	0.000730089	0.0155288
Fthl17a	72.3635	-0.763278	0.161582	-4.72379	2.31491e-06	0.000192405
Gm8880	45.1049	-5.92549	0.213624	-27.7379	2.43823e-169	2.63451e-165
Tmsb4x	5561.32	-0.62798	0.18044	-3.48027	0.000500909	0.0118256
Atg4a	25.3117	1.14055	0.274351	4.15728	3.22059e-05	0.0015675
Gm8692	16.3924	-0.529471	0.157237	-3.36735	0.00075895	0.0159517
Nxf7	53.5863	0.781119	0.217033	3.59908	0.000319347	0.00856213
Gm6023	9.32353	-0.543644	0.184192	-2.95151	0.00316225	0.0415671
Gm15266	1867.18	1.33969	0.125106	10.7084	9.29285e-27	6.69395e-24
Cetn2	120.426	0.553533	0.129507	4.27417	1.91847e-05	0.00106851
Vcam1	1.06305	1.30594	0.405483	3.22069	0.00127882	0.0231584
Gm5845	4.48227	-0.74204	0.245205	-3.02621	0.00247644	0.0359383
Gm19243	9.42248	-0.589051	0.198204	-2.97195	0.00295916	0.0400761
Rpl21-ps11	5.72654	-0.605827	0.179292	-3.379	0.000727487	0.0155288
Gm22421	1.23885	-0.966459	0.308609	-3.13167	0.00173818	0.0284561
Mex3a	9.53659	-1.06396	0.339292	-3.13582	0.00171375	0.0281415
Gm6394	16.1243	-0.691298	0.109887	-6.29097	3.15481e-10	6.19777e-08
Rit1	59.353	-0.557417	0.189407	-2.94296	0.00325096	0.0423212
Lmo4	28.4161	-0.807536	0.193796	-4.16693	3.08723e-05	0.00152318
Ect2	175.975	0.570191	0.120621	4.72714	2.27707e-06	0.000190727
Rpl36a-ps2	1388.29	-0.510727	0.110772	-4.61063	4.01458e-06	0.000297107
Gm9396	3.5485	-0.641777	0.200739	-3.19707	0.00138831	0.0245511
Ctxnd2	4.70053	-1.26984	0.412568	-3.0779	0.00208464	0.0321319
Hmgb1-ps5	5.7045	2.27117	0.195359	11.6256	3.05267e-31	3.29841e-28
Gm19739	8.27734	-0.900954	0.158677	-5.6779	1.36358e-08	2.04632e-06
Tceanc2	93.2895	-0.942878	0.112047	-8.41501	3.92871e-17	1.51606e-14
Rps18-ps1	25.0826	-0.641984	0.145133	-4.42342	9.7152e-06	0.000628579
Gm11263	8.00374	-0.809814	0.136324	-5.94036	2.84395e-09	4.72752e-07
Slc9a1	43.7246	-0.597465	0.173096	-3.45165	0.000557175	0.0127819
Gm12630	3.92087	1.00167	0.192077	5.21494	1.83881e-07	2.13638e-05
Plekhm2	10.8541	-1.27588	0.33977	-3.75513	0.000173252	0.00565557
Gm13226	4.85611	-0.662053	0.229478	-2.88504	0.0039137	0.0478215
Rpsa-ps11	23.3258	1.20081	0.123651	9.71125	2.70002e-22	1.53546e-19
Dnaja1	805.024	0.512905	0.0780592	6.57072	5.00739e-11	1.10418e-08
Runx1t1	11.4711	0.888683	0.275334	3.22766	0.00124809	0.022703
Frmpd1	94.2741	-0.501071	0.162649	-3.08068	0.00206529	0.0319706
Trmt10b	60.6271	0.54791	0.171434	3.19604	0.00139329	0.0245989
Tstd2	63.3801	0.652179	0.173645	3.75583	0.000172771	0.00565557
Acnat1	1.06169	-1.61955	0.29983	-5.40155	6.60685e-08	8.49845e-06
Sigmar1	38.2891	-0.66478	0.181189	-3.66898	0.000243517	0.00707473
1700003M07Rik	8.49827	1.32008	0.35199	3.75034	0.000176594	0.00571287
Rps15a-ps3	28.1148	-0.628493	0.123136	-5.10407	3.32421e-07	3.60036e-05
Fndc10	41.4174	-0.963181	0.292722	-3.29043	0.00100034	0.0193914
Ldlrap1	48.2038	-0.620819	0.164647	-3.7706	0.000162856	0.00543105
Thap3	22.4081	-1.08948	0.287942	-3.78367	0.000154533	0.0052673
Atp8a1	17.793	0.923517	0.3022	3.05598	0.00224326	0.0335672
Tubb4b-ps1	6.00391	-0.846304	0.167111	-5.06433	4.09846e-07	4.17772e-05
Gm15730	6.30573	-1.49304	0.179539	-8.31598	9.09967e-17	3.39041e-14
Mxd4	17.1113	-1.1375	0.38225	-2.9758	0.00292228	0.0397173
Gm22270	34.433	-0.790924	0.151763	-5.21157	1.87251e-07	2.15239e-05
Dipk1a	36.0617	0.612461	0.200065	3.06132	0.00220365	0.0332349
Gm6543	1.25441	-1.52786	0.387625	-3.9416	8.09401e-05	0.0032391
Gm7816	3.73738	0.723538	0.233965	3.0925	0.00198477	0.0311234
Gm10051	7.31675	-0.524605	0.169092	-3.10248	0.00191905	0.0303148
Agap3	25.9572	-0.817921	0.2103	-3.88931	0.000100529	0.00381127
Naaa	8.40933	1.00253	0.327275	3.06325	0.00218946	0.0330869
Gm8182	1.04405	-2.10657	0.294931	-7.14261	9.15775e-13	2.47374e-10
Mapre3	7.15417	1.3844	0.405579	3.41339	0.000641607	0.0141193
Dtx2	21.1783	-0.754578	0.234303	-3.22053	0.00127955	0.0231584
Fbxl18	61.2146	-0.701241	0.178046	-3.93854	8.19783e-05	0.00325653
Phkg1	4.69011	1.21052	0.252695	4.79043	1.66421e-06	0.000146193
Aimp2	41.703	0.536389	0.185583	2.89028	0.00384893	0.0474746
Chfr	65.7727	0.693965	0.184606	3.75917	0.000170481	0.00561346
Eefsec	45.8178	-0.588959	0.167015	-3.52638	0.000421286	0.0104756
Abtb1	48.8323	-0.7889	0.203511	-3.87645	0.000105991	0.00399656
Bhlhe41	12.1375	2.18236	0.252925	8.62848	6.21716e-18	2.58371e-15
Gsdme	12.8774	1.09544	0.367956	2.97711	0.0029098	0.0396235
Rpl18-ps2	26.3682	-0.502797	0.13035	-3.85728	0.000114658	0.00421388
Gm8724	4.15386	0.854771	0.230237	3.71258	0.000205159	0.0063883
Mturn	15.16	-1.12757	0.310492	-3.63155	0.00028172	0.00784533
Ing3	58.5918	0.554984	0.17379	3.19342	0.00140598	0.0247282
Pde1c	2.87603	1.01941	0.284988	3.57703	0.000347518	0.00906988
Rab11fip5	102.768	-0.508907	0.148594	-3.42483	0.000615194	0.0137851
Smyd5	179.595	-0.500466	0.130746	-3.82778	0.000129306	0.00462632
Gm6794	5.93057	-1.15307	0.202803	-5.68566	1.30311e-08	1.98311e-06
Ret	5.55635	-1.66474	0.509513	-3.26732	0.0010857	0.0204714
Sinhcaf	61.4095	0.533165	0.126886	4.20191	2.6467e-05	0.00137488
Nupr1	110.45	-0.876786	0.302236	-2.90099	0.00371982	0.0465192
Prkcg	30.6968	-0.630731	0.188447	-3.34699	0.00081695	0.0168136
Opa3	146.545	-0.504906	0.119881	-4.21172	2.53438e-05	0.0013358
Prc1	443.156	0.579789	0.102314	5.66676	1.45523e-08	2.15394e-06
Gm5321	4.64834	-1.42852	0.218514	-6.53745	6.25746e-11	1.35224e-08
P4ha3	8.89362	3.51363	0.201331	17.452	3.32494e-68	8.98149e-65
Gm8463	2.98748	1.77548	0.202718	8.7584	1.98048e-18	8.55962e-16
Lipe	1053.95	-0.530724	0.138842	-3.82249	0.00013211	0.00468016
Dock1	47.0008	0.541425	0.17603	3.07575	0.00209974	0.0323187
Ptpre	93.8417	-0.51451	0.179354	-2.86868	0.00412189	0.0495551
Gm12760	4.88327	-1.05252	0.165311	-6.36692	1.9286e-10	3.93179e-08
Slc25a22	5.63381	-1.00983	0.350342	-2.8824	0.00394655	0.0480208
Tspan4	7.92444	0.607856	0.196	3.10131	0.00192665	0.0303904
Gm7380	4.7291	-1.36983	0.155888	-8.78727	1.53234e-18	6.89872e-16
Or5p58	2.05401	-0.851038	0.284454	-2.99182	0.00277315	0.0384153
Hdgfl3	6.97882	0.963083	0.308889	3.1179	0.00182147	0.0293606
Slx1b	20.5865	0.698543	0.131643	5.30635	1.11841e-07	1.35779e-05
Gm7363	5.21097	-0.606417	0.204432	-2.96634	0.00301365	0.0405006
Ercc2	12.9712	-0.773211	0.255773	-3.02304	0.00250249	0.0360526
Apbb1	41.9632	-0.512375	0.178236	-2.87471	0.00404401	0.0488764
Eps8l2	36.3176	-0.704512	0.201684	-3.49315	0.000477366	0.0114367
B230206H07Rik	1.43064	-1.47595	0.241534	-6.11074	9.91729e-10	1.81621e-07
H19	31.7861	-1.19509	0.409603	-2.91768	0.00352645	0.0448802
Gm8767	9.05463	-0.851412	0.192177	-4.43035	9.40784e-06	0.000616071
Gm22623	1.35135	-2.29025	0.315058	-7.2693	3.61353e-13	1.05525e-10
Cdc5lrt3-ps	5.35649	0.500853	0.166223	3.01313	0.00258564	0.0369997
Trmt11	42.3326	0.74493	0.178595	4.17106	3.03182e-05	0.00150962
Nedd1	46.6109	0.548772	0.184612	2.97256	0.00295323	0.0400761
Agap2	0.758278	-1.50865	0.372435	-4.05077	5.10491e-05	0.00223314
Mbd6	50.0685	-0.524732	0.179276	-2.92695	0.00342301	0.0437625
Coq10a	8.61243	-1.10377	0.382585	-2.88504	0.00391361	0.0478215
Gm10335	9.25579	-1.22492	0.203063	-6.03222	1.61726e-09	2.81847e-07
Raet1e	5.5663	1.078	0.36754	2.93302	0.00335687	0.0430982
Gm8681	1.22358	-0.842059	0.274659	-3.06583	0.00217067	0.0329875
Specc1l	54.2156	0.530948	0.152905	3.4724	0.000515823	0.0120638
Gucd1	75.9471	-0.525179	0.182609	-2.87597	0.00402782	0.0488447
Gm19688	2.42973	-2.35822	0.412465	-5.7174	1.08168e-08	1.71876e-06
Ilvbl	37.2869	-0.689698	0.23353	-2.95336	0.00314331	0.0414189
Tdg	17.1072	0.576651	0.191623	3.00929	0.00261856	0.0372871
Sbno2	27.1265	-0.532398	0.177073	-3.00666	0.00264132	0.0374042
Fam174c	53.3887	-0.832711	0.199482	-4.17437	2.98809e-05	0.00150169
Vnn1	77.1458	0.892859	0.16214	5.50673	3.65561e-08	5.06396e-06
Mfsd12	50.2122	-0.852601	0.239127	-3.56547	0.000363199	0.0093794
Dohh	83.3116	-0.543445	0.112424	-4.83388	1.33898e-06	0.000120564
Agrp	36.933	-1.14559	0.243207	-4.71035	2.47296e-06	0.000200958
Smarce1-ps1	1.38295	2.26557	0.364336	6.21836	5.02386e-10	9.3591e-08
Irf2	2.39513	-2.79318	0.275897	-10.124	4.32456e-24	2.59594e-21
Zswim4	4.32195	-1.67168	0.512526	-3.26165	0.00110766	0.0207064
Gm7351	1.3506	-1.4426	0.284686	-5.06734	4.03409e-07	4.15127e-05
Bcar1	21.4327	-0.877558	0.236156	-3.71601	0.000202397	0.00635728
Golga7	78.4229	0.527035	0.140437	3.75282	0.000174856	0.00569072
Gm26427	1.57396	-1.08997	0.331154	-3.29142	0.000996812	0.0193914
Gm8268	8.20801	-0.584495	0.159746	-3.6589	0.000253303	0.0072598
Cope	389.992	-0.524321	0.0900021	-5.82565	5.68897e-09	9.31353e-07
Klhl26	16.8318	-0.948025	0.301221	-3.14727	0.00164803	0.0276076
Cdk10	50.5262	-0.53309	0.181039	-2.94462	0.00323352	0.0422469
Urb2	22.258	0.855973	0.231384	3.69936	0.000216144	0.00656021
Zfp866	7.00489	-1.48449	0.428939	-3.46084	0.000538484	0.0124323
Borcs8	85.4424	-0.623216	0.143715	-4.33648	1.44783e-05	0.000870835
Rpl10-ps2	2.12088	-1.27479	0.386142	-3.30134	0.000962231	0.019008
Gm8353	3.96068	-0.737913	0.24924	-2.96065	0.00306992	0.0409513
Micu2	41.5478	-0.556229	0.191881	-2.89883	0.00374561	0.0466397
Fgf14	0.873861	-1.0158	0.333604	-3.04494	0.00232725	0.0344937
Kcnk5	31.4892	-0.612322	0.200524	-3.05361	0.00226108	0.0336978
Shld2	11.1338	0.885851	0.292591	3.02761	0.00246493	0.035846
Tspan14	30.0465	-0.61875	0.204504	-3.02562	0.00248125	0.0359383
Rpph1	24.4153	0.630437	0.183471	3.43618	0.000589989	0.0134207
Gm8996	2.16957	-1.79337	0.221492	-8.0968	5.64251e-16	1.90523e-13
Gm8971	9.22195	-0.769064	0.154612	-4.97417	6.55281e-07	6.26576e-05
Ajuba	23.4366	-0.677469	0.197672	-3.42724	0.000609758	0.0137259
Gm8586	2.42095	-0.721733	0.186866	-3.86231	0.000112322	0.00416294
Klhl31	6.35618	-1.34839	0.163203	-8.26202	1.43227e-16	5.15854e-14
Tmem45b	13.0242	1.13091	0.343708	3.29032	0.00100073	0.0193914
Rps27a-ps2	8.39504	-1.47848	0.203606	-7.26148	3.82883e-13	1.0887e-10
AY074887	24.0478	-1.32846	0.155408	-8.54821	1.25016e-17	5.00297e-15
Msantd2	19.0231	0.680102	0.228846	2.97188	0.00295981	0.0400761
Fbxl12	47.7969	-0.628228	0.183674	-3.42035	0.00062541	0.0139044
Xrn1	92.2015	0.517408	0.142992	3.61844	0.000296387	0.00812366
Rps11-ps1	52.6199	-0.631981	0.136035	-4.64571	3.38906e-06	0.000260079
Gm3953	3.68141	1.29167	0.20151	6.40995	1.45571e-10	3.0248e-08
Igdcc3	6.2345	-1.43842	0.306609	-4.69138	2.71372e-06	0.000218678
Eepd1	28.1489	-0.732795	0.246696	-2.97043	0.00297382	0.0401821
Gm7780	2.38224	-1.32732	0.308211	-4.30653	1.65837e-05	0.000968575
Tex9	47.3629	0.549965	0.151637	3.62684	0.000286907	0.00792847
Gm23057	1.8127	-1.7757	0.261537	-6.7895	1.12525e-11	2.64312e-09
Limd1	130.866	-0.583999	0.16579	-3.52252	0.000427464	0.0105451
Sacm1l	70.556	0.508483	0.156913	3.24055	0.00119301	0.0219225
Gm5055	6.1834	-0.675995	0.169451	-3.98933	6.62595e-05	0.00278574
Gm10163	4.74685	0.811429	0.18068	4.49097	7.08996e-06	0.000481805
Wnt9a	4.02244	-1.60098	0.4765	-3.35988	0.000779754	0.0162649
Stat5b	10.1672	-1.29037	0.426839	-3.02308	0.00250218	0.0360526
Ebf1	8.94763	1.03588	0.313037	3.30912	0.000935904	0.0186921
Prpsap2	41.9825	0.530575	0.161906	3.27704	0.001049	0.0200895
Lyrm7	56.0847	0.527476	0.149043	3.53909	0.00040151	0.01016
Sec14l4	12.0816	-0.636969	0.213501	-2.98344	0.00285024	0.0391817
Med31	90.019	-0.515993	0.165325	-3.12108	0.00180187	0.0292697
Slc13a5	19.6427	-1.08488	0.359239	-3.01995	0.00252815	0.0363498
Gm12331	4.71099	-0.895739	0.17968	-4.98518	6.19048e-07	5.97216e-05
Fignl1	68.3931	0.622127	0.154239	4.03354	5.49429e-05	0.00236517
Zfp287	6.39761	1.96898	0.174292	11.297	1.35794e-29	1.33387e-26
Rel	8.97127	0.875512	0.301987	2.89917	0.00374147	0.0466397
Psme2b	26.499	-0.849834	0.1551	-5.47928	4.27061e-08	5.84101e-06
Kpna2	182.739	0.629175	0.121116	5.19482	2.04913e-07	2.33061e-05
Gm5451	1.35095	-1.88418	0.405546	-4.64603	3.38387e-06	0.000260079
H2ac23	208.933	-0.943454	0.145907	-6.46614	1.00535e-10	2.12997e-08
H4c17	2.71301	-1.39071	0.251144	-5.53752	3.06778e-08	4.3615e-06
Serpinb9b	45.0564	0.507151	0.175407	2.89128	0.0038367	0.047432
Gm8371	5.77075	1.63072	0.205827	7.92277	2.32279e-15	7.38169e-13
Lysmd3	26.7115	0.792716	0.190832	4.15399	3.26722e-05	0.00158306
Map3k1	38.7835	0.936335	0.23636	3.96147	7.44884e-05	0.00304866
Gm4059	7.10731	-1.00912	0.250276	-4.03203	5.5298e-05	0.00237101
Msh3	24.1334	0.666618	0.230797	2.88833	0.00387298	0.0476624
Gm5445	7.71416	-0.895773	0.188054	-4.76339	1.90366e-06	0.000163247
H1f3	90.6153	0.515284	0.13294	3.87607	0.000106156	0.00399656
Gm24095	51.2126	-0.617158	0.179391	-3.44029	0.000581085	0.013246
Rps18-ps5	126.173	-0.976634	0.0921201	-10.6017	2.92456e-26	1.97499e-23
Gm3800	1.05028	-1.63012	0.462024	-3.52822	0.000418366	0.0104756
Kdm1b	12.261	0.925373	0.306003	3.02407	0.002494	0.0360526
Fbxo33	38.5125	-0.532225	0.181469	-2.93286	0.00335851	0.0430982
Pole2	124.387	0.588754	0.124708	4.72105	2.34627e-06	0.000193522
Gm9267	9.42381	-0.592114	0.145062	-4.08179	4.46905e-05	0.002012
Gm19220	1.71965	-1.47048	0.246081	-5.97561	2.29231e-09	3.87006e-07
Gm7392	9.12918	-0.752999	0.153049	-4.91998	8.65519e-07	8.06201e-05
Rps11-ps4	3.51765	-1.20377	0.281461	-4.27684	1.89562e-05	0.00106678
Gm8358	1.20534	-1.36829	0.265811	-5.14761	2.63828e-07	2.95572e-05
Dtnb	28.5293	-0.66774	0.231403	-2.88561	0.00390656	0.0478215
Rpl31-ps17	77.5029	-1.27694	0.084539	-15.1047	1.50782e-51	2.71534e-48
Gm5654	1.82245	-1.10365	0.318082	-3.46968	0.000521072	0.0121079
Cpne8	115.187	-0.5014	0.134498	-3.72795	0.000193043	0.00611682
Redic1	12.9496	1.24318	0.292751	4.24655	2.17091e-05	0.001167
Gm2387	12.5295	-1.81773	0.135638	-13.4013	5.93733e-41	9.16469e-38
Gm5215	7.83604	-1.23625	0.135366	-9.13269	6.6816e-20	3.28158e-17
Rps6-ps1	12.4381	-1.57047	0.16956	-9.26204	2.0057e-20	1.03198e-17
Nudcd1	59.5113	0.597635	0.165438	3.61243	0.000303338	0.00823508
Bin2	503.332	-0.510194	0.119409	-4.27265	1.9316e-05	0.00107031
Trps1	15.9568	-0.772555	0.217413	-3.5534	0.000380293	0.00969119
Gm18169	2.72418	-1.00766	0.320994	-3.13919	0.00169414	0.0279469
Rpl26-ps4	3.81541	-1.33571	0.20297	-6.58084	4.67793e-11	1.05302e-08
Nsun3	46.8491	-0.579453	0.19749	-2.93408	0.00334538	0.0430319
Rps19-ps12	1.66106	-1.25243	0.318232	-3.93559	8.2992e-05	0.00327273
Arhgap31	11.7134	-1.26497	0.420411	-3.0089	0.00262194	0.0372871
Anks3	60.167	-0.651094	0.189826	-3.42996	0.000603677	0.0136174
Gm6919	5.46059	-1.5953	0.152318	-10.4734	1.144e-25	7.27113e-23
E4f1	80.4728	-0.64722	0.167952	-3.8536	0.000116395	0.00426321
Agpat4	79.6551	-0.526817	0.164986	-3.19311	0.00140748	0.0247282
Riok2	85.1297	0.512832	0.119317	4.29808	1.72283e-05	0.000994899
Strn	35.6005	0.825345	0.217716	3.79093	0.000150084	0.00516451
Zfp948	86.7718	0.5804	0.171627	3.38175	0.000720255	0.0154477
Pi16	3.31787	3.35656	0.273866	12.2562	1.55645e-34	2.10218e-31
Gm7059	8.70238	1.8537	0.167236	11.0844	1.49417e-28	1.24189e-25
Gm7773	32.487	-2.55753	0.105193	-24.3127	1.43893e-130	7.7738e-127
Pou5f1	42.0834	0.82554	0.173086	4.76954	1.84646e-06	0.000159608
Abhd16a	77.0534	-0.551755	0.146768	-3.75937	0.000170338	0.00561346
Gm10509	6.67	1.19171	0.397612	2.99716	0.00272505	0.0380195
Flot1	43.2014	-0.820313	0.232565	-3.52725	0.000419899	0.0104756
Marchf2	58.7106	-0.623444	0.169458	-3.67905	0.000234102	0.00694909
Smim29	117.111	-0.616883	0.140455	-4.39204	1.12292e-05	0.000705418
Ptprs	101.498	-0.606478	0.163286	-3.71422	0.000203835	0.00637042
Mapk8ip3	48.7157	-0.71523	0.229471	-3.11686	0.00182789	0.0293606
Clcn7	32.7419	-0.62174	0.192263	-3.2338	0.00122154	0.0223329
Gm18085	0.797852	-1.83658	0.341423	-5.3792	7.48168e-08	9.51053e-06
Nme5	11.6334	-1.0909	0.365313	-2.98621	0.00282457	0.0389279
Kif20a	64.8012	0.513304	0.157125	3.26685	0.00108752	0.0204714
Pcdhga12	16.6723	5.33418	0.224597	23.75	1.09756e-124	3.95303e-121
Gm7599	0.819986	2.09561	0.375299	5.58382	2.35287e-08	3.43551e-06
Impact	26.3642	0.571572	0.194504	2.93862	0.0032968	0.0427121
Spata24	13.9058	-0.862189	0.283114	-3.04538	0.00232385	0.0344907
Cst6	39.6394	-0.592667	0.205776	-2.88015	0.00397482	0.0483104
Pcnx3	52.6423	-0.564659	0.162477	-3.47533	0.000510234	0.0119689
Lrp5	4.80487	1.13265	0.390738	2.89873	0.00374671	0.0466397
Gm9067	5.13788	1.24082	0.185871	6.67571	2.46041e-11	5.65633e-09
Lcor	81.3851	0.512837	0.15534	3.30139	0.000962061	0.019008
Pgam1	9.17228	0.889685	0.249749	3.56232	0.000367587	0.00942118
Gm6252	7.94129	-2.43477	0.208134	-11.6981	1.30365e-31	1.5651e-28
Ldb1	45.9542	-0.74712	0.118348	-6.31291	2.73835e-10	5.47924e-08
Rorb	1.82833	1.44335	0.292138	4.94064	7.78669e-07	7.38028e-05
1110059E24Rik	67.8468	0.61619	0.127787	4.82202	1.42108e-06	0.000126899
Nutf2-ps1	7.31949	-0.9147	0.191677	-4.7721	1.82317e-06	0.000158865
Coro1b	30.4419	0.71593	0.195044	3.67062	0.000241967	0.00707473
Bad	43.2062	-0.534006	0.148663	-3.59205	0.000328092	0.00875316
Ndufb4b	15.6979	-1.83544	0.166514	-11.0227	2.96901e-28	2.29144e-25
B3gat3	14.0295	-0.623553	0.215484	-2.89373	0.00380692	0.0471717
Ndufb8	714.869	-0.554689	0.0801637	-6.91945	4.53388e-12	1.11338e-09
Neat1	344.155	-0.529193	0.104097	-5.08365	3.70251e-07	3.90284e-05
Malat1	21948.5	0.503439	0.106881	4.71029	2.47362e-06	0.000200958
Gm9276	9.39487	-1.21056	0.151141	-8.00944	1.15229e-15	3.77288e-13
COX2	123.16	-1.37903	0.0908889	-15.1727	5.36589e-52	1.15957e-48
ATP6	30.4176	-0.802451	0.102004	-7.86688	3.63601e-15	1.12249e-12
COX3	131.391	-1.09522	0.0984861	-11.1206	9.96024e-29	8.96837e-26
