# Supplementary material for: Embryonic signatures of intergenerational epigenetic inheritance across paternal environments and genetic backgrounds
Source: EMBO J. 2025 Sep 26;44(22):6750–81. doi: 10.1038/s44318-025-00556-4 (PMC12624057; doi:10.1038/s44318-025-00556-4)
Supplement: Supplementary file 13 — Dataset EV12 [file 44318_2025_556_MOESM13_ESM.xlsx]

## Sheet: Sheet1
Dataset EV12 – Gene set enrichment analysis of mature vs young male-derived blastocysts across FVB and B6N backgrounds
	ONTOLOGY	ID	Description	setSize	NES	qvalue	core_enrichment	Background
GO:0070469	CC	GO:0070469	respirasome	89	-2.14114	0.000563368	Ndufa6 Uqcc3 Cox7c Ndufs6 Cox7a2l Ndufv2 Ndufa9 Ndufb2 ND5 Rab5if Ndufa10 Ndufb3 Ndufa8 ND2 Ndufs5 Ndufa13 Cox7a2 Sdhd Ndufb8 Cox6a1 Ndufb5 Uqcrq Uqcrh Ndufb9 ND4L Sdhb Ndufv3 Ndufb1 Ndufs3 Ndufc1 Ndufb7 Cyc1 Ndufa11 Ndufa4 Cox6b2 Cox5a Ndufa2 Ndufa12 Cox8a Ndufa3 Cox4i1 Ndufb10 Cox6b1 Ndufs7 Ndufb6 Higd1a Cox5b Uqcr10 Ndufa5 Uqcr11 Cyct Ndufb11 COX2 Cox7b Cox7a1 Wdr93 Ndufa1 ND3 Ndufb4b	B6N
GO:0098800	CC	GO:0098800	inner mitochondrial membrane protein complex	137	-2.01444	0.000563368	Atp5b Timm22 Micu3 AA467197 Timm29 Phb2 ND4 Ndufs8 Timm9 Timm23 Ndufs4 Ndufa7 Atp5md Timm17a Ndufc2 Uqcrc1 CYTB Ndufa6 Uqcc3 Atp5h Cox7c Immp1l Ndufs6 Dnajc19 Ndufv2 Ndufa9 Atp5c1 Ndufb2 ND5 Chchd6 Ndufa10 Ndufb3 Ndufa8 Timm17b Micos13 ND2 Ndufs5 Atp5pb Atp5mpl Smdt1 Ndufa13 Atp5g2 Cox7a2 Atp5d Sdhd Ndufb8 Cox6a1 Apool Ndufb5 Uqcrq Uqcrh Ndufb9 ND4L Sdhb Ndufv3 Ndufs3 Ndufc1 Ndufb7 Cyc1 Atp5j2 Pa…	B6N
GO:0003735	MF	GO:0003735	structural constituent of ribosome	156	-1.97115	0.000604003	Rps15a Rpl7a Mrpl57 Mrpl51 Rpl21 Mrpl49 Mrpl1 Rps9 Rps3a1 Rps23 Rps27rt Rpl10a Rpl30 Mrps14 Mrpl28 Rpl10l Rps3 Rpl22 Mrpl18 Rpl7 Rpl17 Mrpl52 Mrps15 Rpl19 Mrpl34 Mrps30 Rps27a Rpl8 Rpl9 Rpl14 Ndufa7 Rps7 Mrps34 Rpl18 Mrpl9 Rpl26 Mrpl12 Mrps18a Rps11 Mrpl46 Mrps12 Rpl27a Mrps11 Rplp2 Mrpl15 Mrps23 Mrpl30 Rpl36al Rps18 Mrpl3 Rps19 Rpl35 Rpl38 Rpl28 Mrpl55 Rps25 Rpl27 Mrps6 Rps24 Rpl29 Rps21 Rpl35a …	B6N
GO:0044391	CC	GO:0044391	ribosomal subunit	190	-1.86849	0.00205235	Rps15a Rpl7a Mrpl57 Mrpl51 Rpl21 Mrpl49 Larp4 Mrpl1 Rps9 Rps3a1 Rps23 Rps18-ps5 Rps27rt Rpl10a Rpl30 Mrps14 Mrpl28 Mrpl40 Rpl10l Rps3 Rpl22 Mrpl18 Mrpl50 Rpl7 Rpl17 Mrpl52 Mrps15 Rpl19 Mrpl34 Mrps30 Rps27a Rpl8 Rpl9 Rpl14 Rps7 Mrps34 Rpl18 Mrpl9 Rpl26 Mrpl12 Mrps18a Rps11 Mrpl46 Mrps12 Rpl27a Mrps11 Rplp2 Mrpl15 Mrps23 Mrpl30 Rpl36al Rps18 Mrpl3 Rps19 Rpl35 Rpl38 Rpl28 Mrpl55 Rps25 Rpl27 Mrps6 Rp…	B6N
GO:0015986	BP	GO:0015986	proton motive force-driven ATP synthesis	69	-2.10711	0.00206098	Ndufa6 Atp5h Ndufs6 Ndufv2 Ndufa9 Atp5c1 Ndufb2 ND5 Ndufa10 Ndufb3 Ndufa8 ND2 Ndufs5 Atp5pb Ndufa13 Atp5g2 Atp5d Sdhd Ndufb8 Ndufb5 Ndufb9 ND4L Sdhb Ndufv3 Ndufb1 Ndufs3 Ndufc1 Ndufb7 Atp5j2 Ndufa11 Atp5g1 Ndufa2 Atp5k Ndufa12 Atp5g3 Atp5e Atp5o Ndufa3 Ndufb10 Atp5j ATP8 Antkmt Ndufs7 Atp5l Ndufb6 Ndufa5 Ndufb11 Ndufa1 ND3	B6N
GO:0005746	CC	GO:0005746	mitochondrial respirasome	82	-2.10127	0.00206098	Ndufa6 Uqcc3 Cox7c Ndufs6 Cox7a2l Ndufv2 Ndufa9 Ndufb2 ND5 Rab5if Ndufa10 Ndufb3 Ndufa8 ND2 Ndufs5 Ndufa13 Cox7a2 Sdhd Ndufb8 Cox6a1 Ndufb5 Uqcrq Uqcrh Ndufb9 ND4L Sdhb Ndufv3 Ndufs3 Ndufc1 Ndufb7 Cyc1 Ndufa11 Ndufa4 Cox5a Ndufa2 Ndufa12 Cox8a Ndufa3 Cox4i1 Ndufb10 Cox6b1 Ndufs7 Ndufb6 Cox5b Uqcr10 Ndufa5 Uqcr11 Ndufb11 COX2 Cox7b Cox7a1 Wdr93 Ndufa1 ND3 Ndufb4b	B6N
GO:0022626	CC	GO:0022626	cytosolic ribosome	102	-2.05224	0.00220612	Rps8 Rps15a Rpl7a Rpl21 Larp4 Mrpl1 Rps9 Rps3a1 Rps23 Rps27rt Rpl10a Rpl30 Rpl10l Rps3 Rpl22 Rpl7 Rpl17 Rpl19 Rps27a Rpl8 Rpl9 Rpl14 Rps7 Rpl18 Rpl26 Rps11 Rpl27a Mrps11 Rplp2 Rpl36al Rps18 Rps19 Rpl35 Rpl38 Rpl28 Rps25 Rpl27 Rps24 Rpl29 Rps21 Rpl35a Rpl12 Rpl15 Rps27l Rps14 Rps29 Rpl23a Fau Rpl34 Rps16 Rps27 Rps4l Rps17 Rps5 Rpl39l Rpl31 Rps20 Rps6 Rpl18a Rps13 Rpl24 Rpsa Rpl32 Rpl13 Rplp0 Rpl39…	B6N
GO:0098803	CC	GO:0098803	respiratory chain complex	81	-2.07943	0.00245184	AA467197 ND4 Ndufs8 Ndufs4 Ndufa7 Ndufc2 Uqcrc1 CYTB Ndufa6 Uqcc3 Cox7c Ndufs6 Ndufv2 Ndufa9 Ndufb2 ND5 Ndufa10 Ndufb3 Ndufa8 ND2 Ndufs5 Ndufa13 Cox7a2 Sdhd Ndufb8 Cox6a1 Ndufb5 Uqcrq Uqcrh Ndufb9 ND4L Sdhb Ndufv3 Ndufs3 Ndufc1 Ndufb7 Cyc1 Ndufa11 Ndufa4 Cox6b2 Cox5a Ndufa2 Ndufa12 Cox8a Ndufa3 Cox4i1 Ndufb10 Cox6b1 Ndufs7 Ndufb6 Cox5b Uqcr10 Ndufa5 Uqcr11 Ndufb11 COX2 Cox7b Wdr93 Ndufa1 ND3 Nduf…	B6N
GO:0042776	BP	GO:0042776	proton motive force-driven mitochondrial ATP synthesis	65	-2.0525	0.00435932	Ndufa6 Atp5h Ndufs6 Ndufv2 Ndufa9 Atp5c1 Ndufb2 ND5 Ndufa10 Ndufb3 Ndufa8 ND2 Ndufs5 Atp5pb Ndufa13 Atp5d Sdhd Ndufb8 Ndufb5 Ndufb9 ND4L Sdhb Ndufv3 Ndufb1 Ndufs3 Ndufc1 Ndufb7 Atp5j2 Ndufa11 Ndufa2 Atp5k Ndufa12 Atp5e Atp5o Ndufa3 Ndufb10 Atp5j ATP8 Antkmt Ndufs7 Ndufb6 Ndufa5 Ndufb11 Ndufa1 ND3	B6N
GO:0030017	CC	GO:0030017	sarcomere	108	-1.89653	0.0117214	Csrp2 Fhl2 Plec Sync Myl4 Ttn Flna Psen2 Myl9 Bin1 Tpm2 Myom2 Smtnl2 Anxa5 Sri Smtnl1 Tnnt1 Fkbp1b Lmod3 Nrap Hspb1 Ryr2 Fhl3 Itgb1bp2 Synm Pdlim2 Acta1 Krt19	B6N
GO:0098798	CC	GO:0098798	mitochondrial protein-containing complex	282	-1.63584	0.0242196	Atp5b Timm22 Etfa Micu3 Mrpl18 AA467197 Timm29 Phb2 Mrpl50 ND4 Ndufs8 Mtx1 Timm9 Timm23 Mrpl52 Mrps15 Tomm22 Mrpl34 Mrps30 Mtx2 Ndufs4 Ndufa7 Mrps34 Atp5md Timm17a Mrpl9 Ndufc2 Uqcrc1 Mrpl12 Mrps18a Mrpl46 CYTB Mrps12 Bax Mrps11 Mrpl15 Mrps23 Mrpl30 Ndufa6 Uqcc3 Mrpl3 Atp5h Cox7c Immp1l Ndufs6 Dnajc19 Mrpl55 Ndufv2 Ndufa9 Atp5c1 Ndufb2 Mrps6 Mrps33 ND5 Mrps28 Mrps16 Etfb Tomm5 Chchd6 Mrpl33 Mrpl4…	B6N
GO:0022625	CC	GO:0022625	cytosolic large ribosomal subunit	57	-1.94676	0.0277555	Rpl10a Rpl30 Rpl10l Rpl22 Rpl7 Rpl17 Rpl19 Rpl8 Rpl9 Rpl14 Rpl18 Rpl26 Rpl27a Rplp2 Rpl36al Rpl35 Rpl38 Rpl28 Rpl27 Rpl29 Rpl35a Rpl12 Rpl15 Rpl23a Rpl34 Rpl39l Rpl31 Rpl18a Rpl24 Rpl32 Rpl13 Rplp0 Rpl39 Rpl36a Rpl11 Rpl9-ps6 Rpl37a Rplp1 Uba52 Rpl41 Rpl36 Rps12 Rpl10 Rpl36a-ps1	B6N
GO:0006119	BP	GO:0006119	oxidative phosphorylation	129	-1.80663	0.0345466	Msh2 Ndufa6 Uqcc3 Atp5h Cox7c Macroh2a1 Ndufs6 Park7 Iscu Cox7a2l Ndufv2 Ndufa9 Atp5c1 Ndufb2 Coq7 ND5 Chchd2 Ndufa10 Ndufb3 Ndufa8 Myc ND2 Ndufs5 Atp5pb Ndufa13 Cox7a2 Atp5d Sdhd Ndufb8 Cox6a1 Ndufb5 Uqcrq Uqcrh Ndufb9 ND4L Sdhb Ndufv3 Ndufb1 Gadd45gip1 Ndufs3 Ndufc1 Ndufb7 Cyc1 Atp5j2 Ndufa11 Cox5a Ndufa2 Atp5k Ndufa12 Atp5e Chchd10 Atp5o Ndufa3 Cox4i1 Ndufb10 Atp5j ATP8 Antkmt Ndufs7 Ndufb6 Co…	B6N
GO:0015629	CC	GO:0015629	actin cytoskeleton	341	-1.56161	0.0345466	Fhod1 Zfp185 Shroom2 Pdxp Keap1 Swap70 Myl6 Llgl2 Cgnl1 Capg Myo5c Triobp Ccin Cib2 Tfpt Taok2 Cotl1 Ezr Rigi Asap1 Cgn Myl4 Flot1 Cdc42bpa Ttn Myh9 Ppp1r9b Cyba Abl1 Flna Ehbp1 Myh10 Scin Whrn Myl9 Dapk3 Afap1 Ablim2 Add2 Myo18a Tpm2 Smtnl2 Sptbn4 Smtnl1 Adam8 Tnnt1 Rac3 Msrb1 Avil Lmod3 Anxa1 Src Sptb Hcls1 Fhl3 Fermt3 Aif1l Flnc Pdlim2 Hck Fchsd1 Sh3pxd2a Myh14 Acta1 Myo1g Crocc Tek Krt19	B6N
GO:0016684	MF	GO:0016684	oxidoreductase activity, acting on peroxide as acceptor	34	-1.97585	0.0488333	Gstk1 Gstt2 Gpx4 Prdx1 Txndc17 Gstp2 Gpx3 Gstp1 Gsta5 Gstm7 Prdx4 Gpx7 Sesn2 Gsta2 Prxl2b Prdx2 Mgst3 Ltc4s Gpx5	B6N
GO:0005747	CC	GO:0005747	mitochondrial respiratory chain complex I	50	-1.94849	0.0488333	ND4 Ndufs8 Ndufs4 Ndufa7 Ndufc2 Ndufa6 Ndufs6 Ndufv2 Ndufa9 Ndufb2 ND5 Ndufa10 Ndufb3 Ndufa8 ND2 Ndufs5 Ndufa13 Ndufb8 Ndufb5 Ndufb9 ND4L Ndufv3 Ndufs3 Ndufc1 Ndufb7 Ndufa11 Ndufa4 Ndufa2 Ndufa12 Ndufa3 Ndufb10 Ndufs7 Ndufb6 Ndufa5 Ndufb11 Wdr93 Ndufa1 ND3 Ndufb4b	B6N
GO:0030964	CC	GO:0030964	NADH dehydrogenase complex	50	-1.94849	0.0488333	ND4 Ndufs8 Ndufs4 Ndufa7 Ndufc2 Ndufa6 Ndufs6 Ndufv2 Ndufa9 Ndufb2 ND5 Ndufa10 Ndufb3 Ndufa8 ND2 Ndufs5 Ndufa13 Ndufb8 Ndufb5 Ndufb9 ND4L Ndufv3 Ndufs3 Ndufc1 Ndufb7 Ndufa11 Ndufa4 Ndufa2 Ndufa12 Ndufa3 Ndufb10 Ndufs7 Ndufb6 Ndufa5 Ndufb11 Wdr93 Ndufa1 ND3 Ndufb4b	B6N
GO:0045271	CC	GO:0045271	respiratory chain complex I	50	-1.94849	0.0488333	ND4 Ndufs8 Ndufs4 Ndufa7 Ndufc2 Ndufa6 Ndufs6 Ndufv2 Ndufa9 Ndufb2 ND5 Ndufa10 Ndufb3 Ndufa8 ND2 Ndufs5 Ndufa13 Ndufb8 Ndufb5 Ndufb9 ND4L Ndufv3 Ndufs3 Ndufc1 Ndufb7 Ndufa11 Ndufa4 Ndufa2 Ndufa12 Ndufa3 Ndufb10 Ndufs7 Ndufb6 Ndufa5 Ndufb11 Wdr93 Ndufa1 ND3 Ndufb4b	B6N
GO:0090218	BP	GO:0090218	positive regulation of lipid kinase activity	18	-1.99247	0.0528097	Cd81 Fgfr3 Src F2 Tek Vav3	B6N
GO:0016209	MF	GO:0016209	antioxidant activity	50	-1.93545	0.0541707	Gstk1 Gstt2 Gpx4 Prdx1 Sod1 Txndc17 Txnrd2 Gstp2 Apoe Gpx3 Gstp1 Gsta5 Gstm7 Prdx4 Selenow Nqo1 Gpx7 Prxl2a Gsta2 Prxl2b Prdx2 Mgst3 Gsto2 Ltc4s Gpx5	B6N
GO:0045778	BP	GO:0045778	positive regulation of ossification	29	-1.97178	0.0687038	Wnt4 Gpm6b Rxrb Fgfr3 Osr2 Oxt Bmp4	B6N
GO:0004601	MF	GO:0004601	peroxidase activity	31	-1.93843	0.0687038	Gstk1 Gstt2 Gpx4 Prdx1 Txndc17 Gstp2 Gpx3 Gstp1 Gsta5 Gstm7 Prdx4 Gpx7 Gsta2 Prxl2b Prdx2 Mgst3 Ltc4s Gpx5	B6N
GO:0043038	BP	GO:0043038	amino acid activation	44	1.91709	0.0687038	Cars Tarsl2 Aasdh Ears2 Iars Aars Tars Dars2 Mars1 Nars Iars2 Gars Pars2 Sars Wars1 Tars2 Yars Dalrd3 Qars Kars Eprs Sars2 Hars Rars Cars2 Hars2	B6N
GO:0031674	CC	GO:0031674	I band	82	-1.82435	0.0687038	Csrp2 Fhl2 Plec Sync Ttn Flna Psen2 Myl9 Bin1 Smtnl2 Anxa5 Sri Smtnl1 Fkbp1b Nrap Hspb1 Ryr2 Fhl3 Itgb1bp2 Synm Pdlim2 Krt19	B6N
GO:0043292	CC	GO:0043292	contractile fiber	132	-1.73636	0.0687038	Csrp2 Dek Fhl2 Plec Sync Myl4 Ttn Flna Psen2 Myl9 Ablim2 Bin1 Tpm2 Myom2 Smtnl2 Anxa5 Sri Smtnl1 Tnnt1 Fkbp1b Lmod3 Nrap Hspb1 Ryr2 Cdk5r1 Fhl3 Itgb1bp2 Synm Pdlim2 Acta1 Krt19	B6N
GO:0051900	BP	GO:0051900	regulation of mitochondrial depolarization	14	-1.98093	0.0705199	Bok Mllt11 Src Hsh2d	B6N
GO:0034506	CC	GO:0034506	chromosome, centromeric core domain	10	-1.91436	0.0705199	H2ac22 H2ac10 H2ac12 H2ac6 H2ac7 H4c16	B6N
GO:0006754	BP	GO:0006754	ATP biosynthetic process	93	-1.76677	0.0705199	Atp5b Eno1b ND4 Ndufs8 Ndufs4 Ndufa7 Nudt2 Ndufc2 Map2k1 Ndufa6 Uqcc3 Ak3 Atp5h Ndufs6 Ndufv2 Ndufa9 Atp5c1 Ndufb2 ND5 Ndufa10 Ndufb3 Ndufa8 Myc ND2 Ndufs5 Atp5pb Ndufa13 Atp5g2 Atp5d Sdhd Ndufb8 Ndufb5 Dmac2l Ndufb9 ND4L Sdhb Ndufv3 Ndufb1 Ndufs3 Ndufc1 Ndufb7 Atp5j2 Ndufa11 Atp5g1 Ndufa2 Atp5k Ndufa12 Atp5g3 Atp5e Atp5o Ndufa3 Ndufb10 Atp5j ATP8 Antkmt Ndufs7 Atp5l Ndufb6 Ndufa5 Ndufb11 COX2 Nd…	B6N
GO:0005884	CC	GO:0005884	actin filament	99	-1.76032	0.0705199	Tfpt Cotl1 Ezr Flna Ehbp1 Whrn Dapk3 Afap1 Tpm2 Smtnl2 Sptbn4 Smtnl1 Rac3 Avil Anxa1 Src Hcls1 Aif1l Pdlim2 Hck Acta1 Tek	B6N
GO:0005840	CC	GO:0005840	ribosome	216	-1.58346	0.0711908	Rps3a1 Rps23 Rps18-ps5 Rps27rt Rpl10a Rpl30 Hspa14 Mrps14 Mrpl28 Mrpl40 Rpl10l Btf3 Rps3 Oas1e Rpl22 Mrpl18 Mrpl50 Rpl7 Rpl17 Mrpl52 Mrps15 Rpl19 Mrpl34 Mrps30 Rps27a Rpl8 Rpl9 Rpl14 Ndufa7 Rps7 Mrps34 Rpl18 Mrpl9 Rpl26 Mrpl12 Mrps18a Rps11 Mrpl46 Mrps12 Rpl27a Mrps11 Rplp2 Mrpl15 Mrps23 Mrpl30 Rpl36al Rps18 Mrpl3 Rps19 Rpl35 Rpl38 Rpl28 Abcf1 Mrpl55 Rps25 Rpl27 Mrps6 Rps24 Mrps33 Rpl29 Mrps28 Rp…	B6N
GO:0005887	CC	GO:0005887	integral component of plasma membrane	474	1.39686	0.0711908	Gp1ba Ceacam2 Kcnd3 Chrnb1 Itga7 Bcam Ceacam1 Tenm4 Trpc5 Adam23 Kcnf1 Slc29a2 Pkd2l1 Slc22a18 Kcnk4 Slc16a9 Sema4a Epha2 Ltb4r2 Nrcam Trpm3 Cpt1c Itgb7 Pth1r Casr Ephb4 Plppr3 Dpp6 Il17rb Stx1a Flrt1 Sgcd Kirrel Kcnv2 Sirpa Slc6a15 Slc12a7 Abcc8 P2ry12 Drd3 Tmc2 Notch1 Il6st Kcnk5 P2rx3 Nectin3 Tspan13 Gpr55 Slc26a11 Npc1l1 Glp1r Ret Avpr1b Htr5b Tmc6 Adcy3 Tmc8 Tspan4 Adora1 Plxnc1 Gpr156 Slc6a…	B6N
GO:0005249	MF	GO:0005249	voltage-gated potassium channel activity	16	1.95141	0.072798	Kcnd3 Kcnf1 Kcnk4 Kcnv2 Kcnk5 Kcnn2	B6N
GO:0015935	CC	GO:0015935	small ribosomal subunit	79	-1.77193	0.0806601	Larp4 Rps9 Rps3a1 Rps23 Rps18-ps5 Rps27rt Mrps14 Rps3 Mrps15 Rps27a Rps7 Mrps34 Mrps18a Rps11 Mrps12 Mrps11 Mrps23 Rps18 Rps19 Rps25 Mrps6 Rps24 Mrps33 Mrps28 Rps21 Mrps16 Mrpl42 Rps27l Rps14 Rps29 Mrps17 Fau Mrps25 Rps16 Mrps24 Rps27 Aurkaip1 Rps4l Rps17 Rps5 Rps20 Rps6 Rps13 Rpsa Mrps18c Rps26 Rps15 Uba52 Rps28 Mrps21 Rps12 Rps2 Rps4x Mcts1 Mrps26	B6N
GO:0006418	BP	GO:0006418	tRNA aminoacylation for protein translation	40	1.90682	0.0870236	Cars Tarsl2 Ears2 Iars Aars Tars Dars2 Mars1 Nars Iars2 Gars Pars2 Sars Wars1 Tars2 Yars Dalrd3 Qars Kars Eprs Sars2 Hars Rars Cars2 Hars2	B6N
GO:0031430	CC	GO:0031430	M band	11	-1.89999	0.0870236	Fhl2 Ttn Myom2 Smtnl2 Smtnl1 Lmod3 Hspb1	B6N
GO:0043550	BP	GO:0043550	regulation of lipid kinase activity	34	-1.8937	0.0870236	Pip4k2a Pik3r2 Pip4k2b Cd81 Fgfr3 Src F2 Tek Vav3	B6N
GO:0030016	CC	GO:0030016	myofibril	124	-1.72921	0.0870236	Csrp2 Fhl2 Plec Sync Myl4 Ttn Flna Psen2 Myl9 Ablim2 Bin1 Tpm2 Myom2 Smtnl2 Anxa5 Sri Smtnl1 Tnnt1 Fkbp1b Lmod3 Nrap Hspb1 Ryr2 Fhl3 Itgb1bp2 Synm Pdlim2 Acta1 Krt19	B6N
GO:0022843	MF	GO:0022843	voltage-gated cation channel activity	33	1.92307	0.0908333	Kcnd3 Kcnf1 Kcnk4 Kcnv2 Tmc2 Kcnk5 Kcnn2 Tpcn2 Hvcn1 Itgav	B6N
GO:0033687	BP	GO:0033687	osteoblast proliferation	28	-1.90137	0.0908333	Mn1 Hpse Igf1r Ift80 Abl1 Sfrp1 Gata1 Fbln5 Osr2 Junb Eif2ak2	B6N
GO:0016925	BP	GO:0016925	protein sumoylation	36	1.87835	0.0908333	Eya1 Ahrr Cbx4 Stx1a Pias3 Rasd2 Traf7 Arnt Pias1 Tollip Rwdd3	B6N
GO:0070169	BP	GO:0070169	positive regulation of biomineral tissue development	27	-1.8775	0.0908333	Wnt4 Wnt6 Gpm6b Rxrb Fgfr3 Osr2 Bmp4	B6N
GO:0110151	BP	GO:0110151	positive regulation of biomineralization	27	-1.8775	0.0908333	Wnt4 Wnt6 Gpm6b Rxrb Fgfr3 Osr2 Bmp4	B6N
GO:0043039	BP	GO:0043039	tRNA aminoacylation	43	1.87241	0.0908333	Cars Tarsl2 Ears2 Iars Aars Tars Dars2 Mars1 Nars Iars2 Gars Pars2 Sars Wars1 Tars2 Yars Dalrd3 Qars Kars Eprs Sars2 Hars Rars Cars2 Hars2	B6N
GO:0030018	CC	GO:0030018	Z disc	76	-1.76403	0.0908333	Csrp2 Fhl2 Plec Sync Ttn Flna Psen2 Myl9 Bin1 Anxa5 Sri Fkbp1b Nrap Hspb1 Ryr2 Fhl3 Itgb1bp2 Synm Pdlim2 Krt19	B6N
GO:0015934	CC	GO:0015934	large ribosomal subunit	116	-1.69451	0.0908333	Rpl10a Rpl30 Mrpl28 Mrpl40 Rpl10l Rpl22 Mrpl18 Mrpl50 Rpl7 Rpl17 Mrpl52 Rpl19 Mrpl34 Mrps30 Rpl8 Rpl9 Rpl14 Rpl18 Mrpl9 Rpl26 Mrpl12 Mrps18a Mrpl46 Rpl27a Rplp2 Mrpl15 Mrpl30 Rpl36al Mrpl3 Rpl35 Rpl38 Rpl28 Mrpl55 Rpl27 Rpl29 Rpl35a Rpl12 Rpl15 Mrpl33 Mrpl42 Rpl23a Rpl34 Mrpl53 Rpl39l Rpl31 Mrpl54 Rpl18a Rpl24 Mrpl27 Rpl32 Rpl13 Rplp0 Rpl39 Rpl36a Rpl11 Rpl9-ps6 Gadd45gip1 Rpl37a Rplp1 Mrpl14 Uba…	B6N
GO:0009145	BP	GO:0009145	purine nucleoside triphosphate biosynthetic process	103	-1.68237	0.0951407	Pnp Nme1 Atp5b Eno1b ND4 Ndufs8 Ndufs4 Adk Ndufa7 Nudt2 Ndufc2 Map2k1 Nme4 Ndufa6 Uqcc3 Ak3 Atp5h Ndufs6 Ndufv2 Ndufa9 Atp5c1 Ndufb2 ND5 Ndufa10 Ndufb3 Ndufa8 Nme2 Myc ND2 Ndufs5 Atp5pb Ndufa13 Atp5g2 Atp5d Sdhd Ndufb8 Ndufb5 Dmac2l Ndufb9 ND4L Sdhb Ndufv3 Ndufb1 Ndufs3 Ndufc1 Ndufb7 Atp5j2 Ndufa11 Atp5g1 Ndufa2 Atp5k Ndufa12 Atp5g3 Atp5e Atp5o Ndufa3 Ndufb10 Atp5j ATP8 Antkmt Ndufs7 Atp5l Ndufb6…	B6N
GO:0061844	BP	GO:0061844	antimicrobial humoral immune response mediated by antimicrobial peptide	27	-1.87222	0.0974598	Klk7 Evpl Ang Rps19 B2m Fau Hmgn2 App Rpl39 Gapdh Romo1 Ppl Lgals3 Ccl25 Pgc Nppb Klk5 Pglyrp1 Hmgn2-ps Pomc Ccl27a F2	B6N
GO:0031672	CC	GO:0031672	A band	23	-1.91503	0.0985415	Fhl2 Myl4 Ttn Myom2 Smtnl2 Smtnl1 Lmod3 Hspb1 Ryr2	B6N
GO:0019730	BP	GO:0019730	antimicrobial humoral response	35	-1.89231	0.0995354	Klk7 Evpl Ang Bcl3 Rps19 B2m Spon2 Fau Hmgn2 Wfdc15a App Rpl39 Gapdh Romo1 Ppl Lgals3 Ccl25 Pgc Nppb Klk5 Pglyrp1 Hmgn2-ps Pomc Ccl27a F2	B6N
	ONTOLOGY	ID	Description	setSize	NES	qvalue	core_enrichment	Background
GO:0140657	MF	GO:0140657	ATP-dependent activity	384	1.7455	0.00122325	Atp8a1 Rigi Myo5c Wrn Acsbg1 Get3 Chd9 Recql4 Abca1 Hspa4l Acsf2 Fignl1 Tdrd12 Atad1 Kif18a Shoc1 Ddx43 Kif20a Abca5 Atp10d Ddx49 Slc27a1 Wrnip1 Chd1l Dmc1 Pikfyve Acsl4 Kif2c Afg1l Chtf18 Dnah8 Myo6 Hells Kif14 Anxa5 Eif4a2 Rfc3 Kif15 Abcf2 Tor1a Kif11 Zranb3 Ddx42 Srcap Mov10l1 Kif16b Dhx32 Smc2 Kif20b Mlh3 Mcm8 Atad2 Kif13b Mre11a Atp11b Ddx6 Afg3l2 Acsl3 Ercc3 Yme1l1 Dhx57 Trp53 Dscc1 Polq To…	FVB
GO:0098803	CC	GO:0098803	respiratory chain complex	81	-2.10127	0.00265611	Ndufa10 Uqcr10 Cox7a2 CYTB Cox6c Sdhc Sdha Ndufa2 Ndufv3 Ndufb4 Ndufb5 Ndufa4 Ndufb7 Cox8a Ndufv1 Ndufs6 Ndufa12 Cox5b Cyc1 Ndufa6 Ndufa11 Ndufb2 Ndufa7 Ndufa8 Cox7b Uqcrb Ndufc2 ND2 Ndufb10 Ndufb3 Ndufa9 Ndufa1 Ndufa3 Sdhb Ndufb11 Uqcr11 Dmac1 ND4 Cox4i1 Ndufab1 Ndufa13 Cox5a Ndufs5 Ndufb6 Ndufs8 ND3 Ndufs7 Ndufb9 Cox6a1 AA467197 Ndufb8 COX3 COX2 Ndufb4b	FVB
GO:0005746	CC	GO:0005746	mitochondrial respirasome	81	-2.09167	0.00265611	Ndufa10 Uqcr10 Cox7a2 CYTB Cox6c Sdhc Sdha Ndufa2 Ndufv3 Cox7a2l Cox7a1 Ndufb4 Ndufb5 Ndufa4 Ndufb7 Cox8a Ndufv1 Ndufs6 Ndufa12 Cox5b Cyc1 Ndufa6 Ndufa11 Ndufb2 Ndufa7 Ndufa8 Cox7b Uqcrb Ndufc2 ND2 Ndufb10 Ndufb3 Ndufa9 Ndufa1 Ndufa3 Sdhb Ndufb11 Uqcr11 Dmac1 ND4 Cox4i1 Ndufab1 Ndufa13 Cox5a Ndufs5 Ndufb6 Ndufs8 ND3 Ndufs7 Ndufb9 Cox6a1 AA467197 Ndufb8 COX3 COX2 Ndufb4b	FVB
GO:0070469	CC	GO:0070469	respirasome	89	-2.06683	0.00420497	Ndufa10 Uqcr10 Cox7a2 Cyct CYTB Cox6c Sdhc Higd1a Sdha Ndufa2 Ndufv3 Cox7a2l Cox7a1 Ndufb4 Ndufb5 Ndufa4 Ndufb7 Cox8a Ndufv1 Ndufs6 Ndufa12 Cox5b Cyc1 Ndufa6 Ndufa11 Ndufb2 Ndufa7 Ndufa8 Cox7b Uqcrb Ndufc2 ND2 Ndufb10 Ndufb3 Ndufa9 Ndufa1 Ndufa3 Sdhb Ndufb11 Uqcr11 Dmac1 ND4 Cox4i1 Ndufab1 Ndufa13 Cox5a Ndufs5 Ndufb6 Ndufs8 ND3 Ndufs7 Ndufb9 Cox6a1 AA467197 Ndufb8 COX3 COX2 Ndufb4b	FVB
GO:0098800	CC	GO:0098800	inner mitochondrial membrane protein complex	120	-1.97601	0.00420497	CYTB Cox6c Sdhc Afg3l1 Romo1 Chchd6 Sdha Ndufa2 Dnajc11 Ndufv3 Dnajc19 Ndufb4 Ndufb5 Apool Ndufa4 Ndufb7 Cox8a Timm17b Ndufv1 Ndufs6 Ndufa12 Immp2l Cox5b Cyc1 Ndufa6 Ndufa11 Timm50 Immp1l Ndufb2 Ndufa7 Pam16 Ndufa8 Cox7b Smdt1 Uqcrb Ndufc2 ND2 Ndufb10 Ndufb3 Ndufa9 Ndufa1 Ndufa3 Sdhb Ndufb11 Uqcr11 ATP8 Dmac1 Mcu ND4 Cox4i1 Chchd10 Ndufab1 Ndufa13 Cox5a Ndufs5 Ndufb6 Ndufs8 ND3 Ndufs7 Ndufb9 Cox6…	FVB
GO:0051276	BP	GO:0051276	chromosome organization	453	1.58546	0.00420497	Shld2 Prm2 Wrn Slx1b Chfr Recql4 Msh3 Majin Dsn1 Tert Prc1 Actl6a Kif18a Spc25 Fbxo4 Xrn1 H1f3 Riok2 Cdc23 Gnl3l Mnat1 Mapk3 Cenpp Dmc1 Sirt6 Nek7 Kif2c Zfp830 Hells Hmgb1 Kif14 Ncapd3 Kat5 Dpf3 Sgo2a Kif11 Zranb3 Akap8l Pot1a Ncapg2 Lats1 Ndc80 Smc2 Cdk2 Mlh3 Myc Mcm8 Anapc15 Nuf2 Dffb Mre11a Rasl2-9 H1f5 Fbxo5 Tpr Ccnb1ip1 Wdhd1 Ercc3 Sycp3 Chmp5 Tprkb Pinx1 Trp53 Dscc1 Stag3 Nup107 Gins2 H1f4 …	FVB
GO:0005747	CC	GO:0005747	mitochondrial respiratory chain complex I	49	-2.09018	0.00729264	Ndufb4 Ndufb5 Ndufa4 Ndufb7 Ndufv1 Ndufs6 Ndufa12 Ndufa6 Ndufa11 Ndufb2 Ndufa7 Ndufa8 Ndufc2 ND2 Ndufb10 Ndufb3 Ndufa9 Ndufa1 Ndufa3 Ndufb11 Dmac1 ND4 Ndufab1 Ndufa13 Ndufs5 Ndufb6 Ndufs8 ND3 Ndufs7 Ndufb9 Ndufb8 Ndufb4b	FVB
GO:0030964	CC	GO:0030964	NADH dehydrogenase complex	49	-2.09018	0.00729264	Ndufb4 Ndufb5 Ndufa4 Ndufb7 Ndufv1 Ndufs6 Ndufa12 Ndufa6 Ndufa11 Ndufb2 Ndufa7 Ndufa8 Ndufc2 ND2 Ndufb10 Ndufb3 Ndufa9 Ndufa1 Ndufa3 Ndufb11 Dmac1 ND4 Ndufab1 Ndufa13 Ndufs5 Ndufb6 Ndufs8 ND3 Ndufs7 Ndufb9 Ndufb8 Ndufb4b	FVB
GO:0045271	CC	GO:0045271	respiratory chain complex I	49	-2.09018	0.00729264	Ndufb4 Ndufb5 Ndufa4 Ndufb7 Ndufv1 Ndufs6 Ndufa12 Ndufa6 Ndufa11 Ndufb2 Ndufa7 Ndufa8 Ndufc2 ND2 Ndufb10 Ndufb3 Ndufa9 Ndufa1 Ndufa3 Ndufb11 Dmac1 ND4 Ndufab1 Ndufa13 Ndufs5 Ndufb6 Ndufs8 ND3 Ndufs7 Ndufb9 Ndufb8 Ndufb4b	FVB
GO:0051298	BP	GO:0051298	centrosome duplication	60	2.12538	0.0127862	Cep72 Cep152 Cep76 Cep135 Cetn2 Mdm1 Cenpj Ccp110 Chordc1 Azin1 Ndc80 Cdk2 Ckap5 C2cd3 Plk2 Usp33 Chmp5 Brca1 Pdcd6ip Npm1 Spice1 Kifc1 Rttn Nde1	FVB
GO:0009145	BP	GO:0009145	purine nucleoside triphosphate biosynthetic process	88	-1.9452	0.0127862	Ndufb4 Ndufb5 Ndufb7 Ndufv1 Atpsckmt Ndufs6 Ndufa12 Ndufa6 Nme1 Ndufa11 Ndufb2 Aldoa Ndufa7 Ndufa8 Ndufc2 ND2 Ndufb10 Ndufb3 Ndufa9 Ndufa1 Ndufa3 Sdhb Ndufb11 ATP8 ND4 Ndufab1 Ndufa13 Ndufs5 Ndufb6 Ndufs8 ND3 Dmac2l Ndufs7 Adk Aldoart1 Ndufb9 Ndufb8 Ak3 ATP6 Nme5 COX2	FVB
GO:0006397	BP	GO:0006397	mRNA processing	401	1.54661	0.0183527	Brdt Adar Ccar2 Apobec2 Cmtr1 Cpeb3 Cpsf7 Malat1 Snrnp35 Zcchc8 Cdk13 Hnrnph1 Papolg Alyref Srpk2 Cdc73 Sympk Rbmx Thoc6 Zfp830 Thrap3 Rbm28 Akap8l Snip1 Rbm44 Rbm26 Ncl Prpf39 Tent2 BC005624 Scaf1 Snrpd3 Sf3a2 Rngtt Rbm19 Thoc7 Cstf3 Rnps1 Mettl3 Ybx1 Slbp Snrpa Zmat5 Pdcd11 Ptbp1 Htatsf1 Cwc25 Gemin6 Khsrp Mtrex Mfap1b Ctr9 Rnf20 Usp49 Leo1 Rbm41 Snrnp48 Hnrnpk Dhx8 Txnl4b Acin1 Cmtr2 Fxr1 Mago…	FVB
GO:0009201	BP	GO:0009201	ribonucleoside triphosphate biosynthetic process	91	-1.92848	0.0197702	Flcn Ndufs4 ND6 Entpd1 Dnajc30 Impdh1 Ndufa5 ND1 Map2k1 Ndufa10 Sdhc Sdha Ndufa2 Ndufv3 Uck2 Ctps2 Ndufb4 Ndufb5 Ndufb7 Ndufv1 Atpsckmt Ndufs6 Ndufa12 Ndufa6 Nme1 Ndufa11 Ndufb2 Aldoa Ndufa7 Ndufa8 Ndufc2 ND2 Ndufb10 Ndufb3 Ndufa9 Ndufa1 Ndufa3 Sdhb Ndufb11 ATP8 ND4 Ndufab1 Ndufa13 Ndufs5 Ndufb6 Ndufs8 ND3 Dmac2l Ndufs7 Uck1 Aldoart1 Ndufb9 Ndufb8 Ak3 ATP6 Nme5 COX2	FVB
GO:0009206	BP	GO:0009206	purine ribonucleoside triphosphate biosynthetic process	87	-1.9204	0.021266	Ndufb4 Ndufb5 Ndufb7 Ndufv1 Atpsckmt Ndufs6 Ndufa12 Ndufa6 Nme1 Ndufa11 Ndufb2 Aldoa Ndufa7 Ndufa8 Ndufc2 ND2 Ndufb10 Ndufb3 Ndufa9 Ndufa1 Ndufa3 Sdhb Ndufb11 ATP8 ND4 Ndufab1 Ndufa13 Ndufs5 Ndufb6 Ndufs8 ND3 Dmac2l Ndufs7 Aldoart1 Ndufb9 Ndufb8 Ak3 ATP6 Nme5 COX2	FVB
GO:0015986	BP	GO:0015986	proton motive force-driven ATP synthesis	55	-2.00096	0.0227061	Ndufs4 ND6 Dnajc30 Ndufa5 ND1 Ndufa10 Sdhc Sdha Ndufa2 Ndufv3 Ndufb4 Ndufb5 Ndufb7 Ndufv1 Atpsckmt Ndufs6 Ndufa12 Ndufa6 Ndufa11 Ndufb2 Ndufa7 Ndufa8 Ndufc2 ND2 Ndufb10 Ndufb3 Ndufa9 Ndufa1 Ndufa3 Sdhb Ndufb11 ATP8 ND4 Ndufab1 Ndufa13 Ndufs5 Ndufb6 Ndufs8 ND3 Ndufs7 Ndufb9 Ndufb8 ATP6	FVB
GO:0042776	BP	GO:0042776	proton motive force-driven mitochondrial ATP synthesis	55	-2.00096	0.0227061	Ndufs4 ND6 Dnajc30 Ndufa5 ND1 Ndufa10 Sdhc Sdha Ndufa2 Ndufv3 Ndufb4 Ndufb5 Ndufb7 Ndufv1 Atpsckmt Ndufs6 Ndufa12 Ndufa6 Ndufa11 Ndufb2 Ndufa7 Ndufa8 Ndufc2 ND2 Ndufb10 Ndufb3 Ndufa9 Ndufa1 Ndufa3 Sdhb Ndufb11 ATP8 ND4 Ndufab1 Ndufa13 Ndufs5 Ndufb6 Ndufs8 ND3 Ndufs7 Ndufb9 Ndufb8 ATP6	FVB
GO:0008094	MF	GO:0008094	ATP-dependent activity, acting on DNA	101	1.92565	0.0227061	Wrn Chd9 Recql4 Wrnip1 Chd1l Dmc1 Chtf18 Hells Rfc3 Zranb3 Mcm8 Mre11a Ercc3 Dscc1 Polq Top2b Atrx Arid1a Top2a Cdk7 Mcm4 Anxa1 Rad50 Upf1 Mcm7 Blm Smc3 Rad54l Ddx1 Smarcad1 Dhx9 Rad51 Ino80 Rad51c Ercc6l Rfc4 Rfc5 Ascc3 Fancm Ddx3x Smarcal1 Xrcc3 Chd2 Hltf Mcm2 Xrcc2 Brip1	FVB
GO:0006754	BP	GO:0006754	ATP biosynthetic process	78	-1.88817	0.0227061	Flcn Ndufs4 ND6 Entpd1 Dnajc30 Ndufa5 ND1 Map2k1 Ndufa10 Sdhc Sdha Ndufa2 Ndufv3 Ndufb4 Ndufb5 Ndufb7 Ndufv1 Atpsckmt Ndufs6 Ndufa12 Ndufa6 Ndufa11 Ndufb2 Aldoa Ndufa7 Ndufa8 Ndufc2 ND2 Ndufb10 Ndufb3 Ndufa9 Ndufa1 Ndufa3 Sdhb Ndufb11 ATP8 ND4 Ndufab1 Ndufa13 Ndufs5 Ndufb6 Ndufs8 ND3 Dmac2l Ndufs7 Aldoart1 Ndufb9 Ndufb8 Ak3 ATP6 COX2	FVB
GO:0008324	MF	GO:0008324	cation transmembrane transporter activity	228	-1.70606	0.0227061	Itpr3 Cox7a2l Cox7a1 Clcn4 Surf1 Slc39a2 Cacnb3 P2rx4 Slc12a2 Slc3a2 Cox8a Slc44a1 Fxyd4 Slc39a1 Slc25a38 Atp6v1g1 Slc39a14 Slc20a1 Slc25a28 Slc25a17 Slc6a6 Tomm40 Trpm6 Cyc1 Atp7a Sfxn1 Slc5a11 Slc30a2 Slc7a8 Cox7b Anxa6 P2rx3 Anxa2 Chrna1 Mcoln1 Slc1a5 Kcnn3 Atp6v0a1 Atp6v0d1 Cnnm4 Slc25a37 Clcn5 Ccdc51 Atp6v0a2 Uqcr11 ATP8 Slc5a6 Slc5a4b Mcu Slc15a2 Slc8b1 Slc39a11 Slc46a1 Cox4i1 Zdhhc17 Atp13…	FVB
GO:0000280	BP	GO:0000280	nuclear division	363	1.57407	0.0227061	Lrp5 Brdt Chfr Cdkn1b Majin Dsn1 Fignl1 Tdrd12 Prc1 Actl6a Kif18a Spire1 Shoc1 Spc25 Riok2 Cdc23 Dmc1 Kif2c Chtf18 Kif14 Ncapd3 Kat5 Dpf3 Psmd13 Sgo2a Kif11 Akap8l Clasp2 Chek2 Mov10l1 Ncapg2 Igf1 Rhoa Ndc80 Smc2 Kif20b Cdc14b Mlh3 Anapc15 Nuf2 Mre11a Rasl2-9 Tpx2 Fbxo5 Mki67 Tpr Aurka Chek1 Ccnb1ip1 Sycp3 Chmp5 Mastl Pinx1 Dscc1 Stag3 Top2b Nek2 Klhl22 Mybl2 Cenps Atrx Btbd18 Arid1a Tasor Top2a …	FVB
GO:0004386	MF	GO:0004386	helicase activity	136	1.8323	0.025704	Rigi Wrn Chd9 Recql4 Tdrd12 Ddx43 Ddx49 Wrnip1 Chd1l Chtf18 Hells Eif4a2 Rfc3 Zranb3 Ddx42 Mov10l1 Dhx32 Mcm8 Mre11a Ddx6 Ercc3 Dhx57 Dscc1 Polq Atrx Mtrex Ddx27 Ddx55 Mcm4 Ddx21 Anxa1 Rad50 Upf1 Mcm7 Dhx8 Blm Ddx3y Rad54l Ddx1 Ddx10 Ddx24 Ddx50 Smarcad1 Dhx9 Rad51 Ercc6l Rfc4 Setx Ddx19a Aqr Ddx20 Rfc5 Ascc3 Fancm Ddx3x Smarcal1 Ddx52 Chd2 Ddx54 Hltf Mcm2 Brip1	FVB
GO:0007059	BP	GO:0007059	chromosome segregation	316	1.54934	0.025704	Chfr Recql4 Majin Dsn1 Bex4 Prc1 Ect2 Actl6a Kif18a Shoc1 Spc25 Riok2 Cdc23 Dmc1 Kif2c Chtf18 Kif14 Ncapd3 Kat5 Dpf3 Sgo2a Kif11 Cenpq Akap8l Ncapg2 Lats1 Ndc80 Smc2 Mlh3 Anapc15 Nuf2 Mre11a Rasl2-9 Ska3 Fbxo5 Mki67 Tpr Pmf1 Ccnb1ip1 Sycp3 Chmp5 Pinx1 Brca1 Usp9x Dscc1 Stag3 Top2b Oip5 Nek2 Klhl22 Cenps Atrx Dlgap5 Arid1a Top2a Esco2 Tlk2 Cenpc1 Terf1 Fancd2 Smc3 Spice1 Fam83d Psmg2 Sycp1 Ska2 Ce…	FVB
GO:0015453	MF	GO:0015453	oxidoreduction-driven active transmembrane transporter activity	43	-1.95536	0.0304889	Ndufs4 ND6 Uqcrfs1 ND1 Cox7c Ndufa10 Cox7a2 CYTB Cox6c Ndufa2 Cox7a2l Cox7a1 Surf1 Ndufb7 Cox8a Ndufv1 Cyb561a3 Cyc1 Ndufa7 Cox7b Ndufc2 ND2 Cyb561d2 Uqcr11 ND4 Cox4i1 Cox5a Ndufs8 ND3 Ndufs7 Cox6a1 Ndufb8 COX3 COX2	FVB
GO:0044815	CC	GO:0044815	DNA packaging complex	104	1.90682	0.0304889	Kdm1b Prm2 Dsn1 Actl6a Ing3 Spc25 H1f3 H3c1 H3c8 H2ac10 Ncapd3 Kat5 H2bc14 H2bc3 Mrgbp Sgo2a H2ac22 H2ac13 Srcap Pot1a Ncapg2 Ndc80 Smc2 Nuf2 H1f5 H2ac6 Noc2l Pmf1 Morf4l1 H2ac20 Brd8 Stag3 Tnp2 H1f4 H1f2 H1f1 Terf1 Smc3	FVB
GO:0009142	BP	GO:0009142	nucleoside triphosphate biosynthetic process	97	-1.80519	0.0304889	Flcn Ndufs4 ND6 Entpd1 Dtymk Dnajc30 Impdh1 Ndufa5 ND1 Map2k1 Ndufa10 Sdhc Sdha Ndufa2 Ndufv3 Uck2 Ctps2 Ndufb4 Ndufb5 Ndufb7 Ndufv1 Atpsckmt Ndufs6 Ndufa12 Ndufa6 Nme1 Ndufa11 Ndufb2 Aldoa Ndufa7 Ndufa8 Ndufc2 ND2 Ndufb10 Ndufb3 Ndufa9 Ndufa1 Ndufa3 Sdhb Ndufb11 ATP8 ND4 Ndufab1 Ndufa13 Ndufs5 Ndufb6 Ndufs8 ND3 Dmac2l Ndufs7 Uck1 Adk Aldoart1 Ndufb9 Ndufb8 Ak3 ATP6 Nme5 COX2	FVB
GO:0006119	BP	GO:0006119	oxidative phosphorylation	118	-1.78648	0.0431189	Ndufa10 Uqcr10 Cox7a2 Cyct CYTB Sdhc Sdha Ndufa2 Ndufv3 Cox7a2l Fxn Cox7a1 Macroh2a1 Ndufb4 Ndufb5 Ndufb7 Gadd45gip1 Ndufv1 Atpsckmt Ppif Ndufs6 Ndufa12 Cox5b Park7 Chchd2 Cyc1 Ndufa6 Atp7a Ndufa11 Ndufb2 Ndufa7 Ndufa8 Uqcrb Ndufc2 ND2 Ndufb10 Ndufb3 Ndufa9 Ndufa1 Ndufa3 Sdhb Ndufb11 Uqcr11 ATP8 ND4 Cox4i1 Chchd10 Ndufab1 Ndufa13 Cox5a Ndufs5 Ndufb6 Coq9 Ndufs8 ND3 Ndufs7 Ndufb9 Cox6a1 Ndufb8 Slc…	FVB
GO:0000819	BP	GO:0000819	sister chromatid segregation	200	1.69793	0.0431189	Chfr Recql4 Dsn1 Prc1 Actl6a Kif18a Spc25 Riok2 Cdc23 Kif2c Kif14 Ncapd3 Kat5 Dpf3 Sgo2a Kif11 Akap8l Ncapg2 Lats1 Ndc80 Smc2 Anapc15 Nuf2 Mre11a Rasl2-9 Fbxo5 Tpr Sycp3 Chmp5 Pinx1 Dscc1 Stag3 Top2b Nek2 Klhl22 Atrx Arid1a Top2a Esco2 Cenpc1 Smc3 Psmg2 Cenpe Mapre1 Seh1l Wapl Fbxw7 Mau2 Aurkb Vps4a Hormad1 Slf2 Cdc6 Kpnb1 Zwilch Ino80 Rad51c Pcid2 Bub1 Axin2 Cdc27 Spdl1 Baz1b Rmi2 Ctnnb1 Haspin …	FVB
GO:0022890	MF	GO:0022890	inorganic cation transmembrane transporter activity	197	-1.62194	0.0431189	Itpr3 Cox7a2l Cox7a1 Clcn4 Surf1 Slc39a2 Cacnb3 P2rx4 Slc12a2 Cox8a Fxyd4 Slc39a1 Atp6v1g1 Slc39a14 Slc20a1 Slc25a28 Slc6a6 Tomm40 Trpm6 Cyc1 Atp7a Slc5a11 Slc30a2 Cox7b Anxa6 P2rx3 Anxa2 Chrna1 Mcoln1 Kcnn3 Atp6v0a1 Atp6v0d1 Cnnm4 Slc25a37 Clcn5 Ccdc51 Atp6v0a2 Uqcr11 ATP8 Slc5a6 Slc5a4b Mcu Slc15a2 Slc8b1 Slc39a11 Slc46a1 Cox4i1 Zdhhc17 Atp13a2 Tusc3 Cdk5 Atp6v1f Cox5a Ryr2 Slc9a8 Trpm4 Slc4a11…	FVB
GO:0048285	BP	GO:0048285	organelle fission	407	1.44923	0.0431189	Lrp5 Brdt Chfr Cdkn1b 4930550C14Rik Majin Dsn1 Fignl1 Tdrd12 Prc1 Actl6a Kif18a Spire1 Shoc1 Spc25 Mtfr2 Riok2 Cdc23 Dmc1 Mief1 Kif2c Chtf18 Kif14 Ncapd3 Kat5 Dpf3 Psmd13 Sgo2a Bnip3 Kif11 Akap8l Tmem135 Clasp2 Chek2 Mov10l1 Ncapg2 Igf1 Rhoa Ndc80 Smc2 Kif20b Cdc14b Mlh3 Anapc15 Nuf2 Mre11a Rasl2-9 Tpx2 Fbxo5 Mki67 Tpr Aurka Chek1 Ccnb1ip1 Sycp3 Chmp5 Mastl Pinx1 Dscc1 Stag3 Top2b Nek2 Klhl22 Myb…	FVB
GO:0007099	BP	GO:0007099	centriole replication	33	2.02229	0.0474712	Cep72 Cep152 Cep76 Cep135 Cetn2 Mdm1 Cenpj Ccp110 Cdk2 C2cd3 Plk2 Npm1 Spice1 Rttn	FVB
GO:0009215	BP	GO:0009215	purine deoxyribonucleoside triphosphate metabolic process	11	-1.91841	0.0474712	Guk1 Samhd1 Adk Ada Nudt16 Ak3	FVB
GO:0098534	BP	GO:0098534	centriole assembly	35	1.99068	0.048943	Cep72 Cep152 Cep76 Cep135 Cetn2 Mdm1 Cenpj Ccp110 Cdk2 C2cd3 Plk2 Npm1 Spice1 Rttn	FVB
GO:0016887	MF	GO:0016887	ATP hydrolysis activity	185	1.65711	0.050074	Rigi Wrn Get3 Abca1 Hspa4l Fignl1 Atad1 Kif18a Shoc1 Kif20a Abca5 Wrnip1 Chd1l Pikfyve Kif2c Afg1l Chtf18 Kif14 Eif4a2 Kif15 Abcf2 Tor1a Srcap Kif16b Smc2 Kif20b Mlh3 Atad2 Kif13b Afg3l2 Ercc3 Yme1l1 Abca3 Cct6a Nubpl Psmc6 Rad50 Upf1 Clpx Kifc2 Smc3 Myo19 Kifc1 Katnal2 Nsf Abcc1 Vps4a Abcb7 Abce1 Psmc2 Abcf3 Dhx9 Nvl Ino80 Hsph1 Bcs1l Hspa2 Rfc4 Kif1b Hspa5 Rfc5 Hspa8 Hspd1 Ddx3x Kif18b	FVB
GO:0000786	CC	GO:0000786	nucleosome	65	1.89755	0.0518716	Kdm1b Prm2 Actl6a Ing3 H1f3 H3c1 H3c8 H2ac10 Kat5 H2bc14 H2bc3 Mrgbp H2ac22 H2ac13 Srcap H1f5 H2ac6 Noc2l Morf4l1 H2ac20 Brd8 Tnp2 H1f4 H1f2 H1f1	FVB
GO:0098798	CC	GO:0098798	mitochondrial protein-containing complex	260	-1.59009	0.0518716	Cox6b1 Mrpl49 Ndufs4 Mrps12 ND6 Uqcrfs1 Mrpl2 Bax Mrps30 Ndufa5 ND1 Supv3l1 Phb2 Mrps23 Micos13 Cox7c Mrps18c Mrps16 Mtx1 Timm22 Slc25a4 Ndufa10 Uqcr10 Cox7a2 Mrpl12 CYTB Mrps36 Cox6c Sdhc Afg3l1 Romo1 Chchd6 Mrps9 Sdha Ndufa2 Dnajc11 Tomm7 Ndufv3 Mrpl42 Dnajc19 Ndufb4 Ndufb5 Apool Ndufa4 Ndufb7 Gadd45gip1 Cox8a Chchd1 Timm17b Idh3g Ndufv1 Tomm40 Tomm5 Ppif Ndufs6 Mrpl13 Ndufa12 Mrpl54 Immp2l Mrp…	FVB
GO:0098813	BP	GO:0098813	nuclear chromosome segregation	259	1.55392	0.0518716	Chfr Recql4 Majin Dsn1 Prc1 Ect2 Actl6a Kif18a Shoc1 Spc25 Riok2 Cdc23 Dmc1 Kif2c Kif14 Ncapd3 Kat5 Dpf3 Sgo2a Kif11 Cenpq Akap8l Ncapg2 Lats1 Ndc80 Smc2 Mlh3 Anapc15 Nuf2 Mre11a Rasl2-9 Fbxo5 Tpr Ccnb1ip1 Sycp3 Chmp5 Pinx1 Dscc1 Stag3 Top2b Nek2 Klhl22 Cenps Atrx Arid1a Top2a Esco2 Cenpc1 Terf1 Fancd2 Smc3 Spice1 Fam83d Psmg2 Sycp1 Cenpe Mapre1 Seh1l Wapl Fbxw7 Syce1 Mau2 Aurkb Vps4a Hormad1 Eme…	FVB
GO:0006487	BP	GO:0006487	protein N-linked glycosylation	50	1.99476	0.053607	Alg2 Fut9 B4galt7 Mgat4a Uggt2 Derl3 Rft1 Alg14 Dolpp1 Tmem165 Alg11 B4galt1 Alg8 Magt1 Rpn1 Stt3a Alg10b Pgm3 Ostc	FVB
GO:0098687	CC	GO:0098687	chromosomal region	313	1.51748	0.0539208	Wrn Recql4 Dapk3 Majin Dsn1 Tert Actl6a Kif18a Spc25 Kdm4c Alyref Wrnip1 Cenpp Dmc1 Phf6 Septin2 Sirt6 H2ac10 Kif2c Thoc6 Hells Ncapd3 Kat5 Trp53bp1 Kmt5c Sgo2a H2ac22 H2ac13 Cenpq Cenpb Pot1a Clasp2 Chek2 Ndc80 Cdk2 Ckap5 Nuf2 Mre11a Ska3 Thoc7 H2ac6 Mki67 Tpr Chek1 Pmf1 Nup160 Wdhd1 Sycp3 Chmp5 Pinx1 Dscc1 Stag3 Nup107 Cfdp1 Oip5 Nek2 Suv39h1 Cenps Atrx Mta2 Top2a Cbx5 Itgb3bp Wrap53 Rad50 Esco…	FVB
GO:0035014	MF	GO:0035014	phosphatidylinositol 3-kinase regulator activity	14	-1.93714	0.0637763	Pik3r1 Socs5 Pik3r2 Socs7 Wdr91 Socs1 Wdr81 Socs2 Agap2	FVB
GO:1902495	CC	GO:1902495	transmembrane transporter complex	132	-1.71938	0.066913	Clic4 Ptpa Ndufa2 Ndufv3 Calm3 Cacnb3 Olfm1 Ndufb4 Ndufb5 Ndufa4 Ndufb7 Fxyd4 Ndufv1 Ndufs6 Ndufa12 Cyc1 Ndufa6 Ndufa11 Ndufb2 Ndufa7 Ndufa8 Dlg3 Smdt1 Uqcrb Ndufc2 ND2 Ttyh3 Chrna1 Ndufb10 Calm1 Ndufb3 Ndufa9 Ndufa1 Ndufa3 Ccdc51 Ndufb11 Uqcr11 Dmac1 Ttyh2 Mcu ND4 Ndufab1 Ndufa13 Ndufs5 Ndufb6 Ndufs8 Ryr2 ND3 Trpm4 Grik3 Ndufs7 Ndufb9 Porcn Grik4 Stxbp5 Gabrd Ndufb8 Micu2 Micu3 Slc9a1 Catsperg1 …	FVB
GO:0010948	BP	GO:0010948	negative regulation of cell cycle process	238	1.56047	0.0680139	Chfr Cdkn1b Recql4 Ccar2 Cradd Spc25 Fbxo4 Pidd1 Map3k20 Cdc73 Cry1 Wac Zfp830 Mdm1 Trp53bp1 Ccp110 Chek2 Gigyf2 Ndc80 Crlf3 Zfp655 Anapc15 Zfp36l2 Nuf2 Mre11a Fbxo5 Tpr Aurka Chek1 Pinx1 Brca1 Pbk Trp53 Tipin Nek2 Klhl22 Atrx Mbd4 Rint1 Rad50 Blm Fancd2 Dtl Npm1 Rbbp8 Kifc1 Ppp1r10 Psmg2 Cenpe Thoc5 Wapl Aurkb Cdkn2d Vps4a Hormad1 Eme1 Cul4a Jade1 Thoc1 Cdc6 Cdc5l Zwilch Wdr76 Atf2 Hmga2 Apbb2 C…	FVB
GO:0000075	BP	GO:0000075	cell cycle checkpoint signaling	168	1.62324	0.0767054	Chfr Ccar2 Cradd Spc25 Fbxo4 Pidd1 Map3k20 Cry1 Wac Zfp830 Trp53bp1 Chek2 Gigyf2 Ndc80 Anapc15 Nuf2 Mre11a Tpr Aurka Chek1 Brca1 Pbk Trp53 Tipin Klhl22 Mbd4 Rint1 Rad50 Blm Fancd2 Dtl Rbbp8 Ppp1r10 Psmg2 Cenpe Thoc5 Aurkb Vps4a Hormad1 Eme1 Cul4a Thoc1 Cdc6 Cdc5l Zwilch Wdr76 Atf2 Hmga2 Clspn Rad51 Pcid2 Ticrr Bub1 Nabp1 Rps6 Spdl1 Cdk1 Kntc1 Rnaseh2b Zfp207 Mad2l1 Apc Xrcc3 Mad2l1bp Syf2 Orc1	FVB
GO:0000775	CC	GO:0000775	chromosome, centromeric region	218	1.5839	0.0809577	Dapk3 Dsn1 Actl6a Kif18a Spc25 Kdm4c Cenpp Phf6 Septin2 H2ac10 Kif2c Hells Ncapd3 Kat5 Trp53bp1 Kmt5c Sgo2a H2ac22 H2ac13 Cenpq Cenpb Clasp2 Ndc80 Ckap5 Nuf2 Ska3 H2ac6 Mki67 Tpr Pmf1 Nup160 Wdhd1 Sycp3 Chmp5 Pinx1 Dscc1 Stag3 Nup107 Cfdp1 Oip5 Nek2 Suv39h1 Cenps Atrx Top2a Cbx5 Itgb3bp Esco2 Cenpc1 Dctn5 Mis18bp1 Smc3 Sycp1 Ska2 Cenpe Seh1l Aurkb Nde1 Nudcd2 Nup37 Dctn6 Zwilch Ahctf1 Dnmt3a Smc6…	FVB
GO:0000018	BP	GO:0000018	regulation of DNA recombination	103	1.70616	0.0849845	Shld2 Msh3 Fignl1 Aplf Actl6a Ing3 Wdr48 H1f3 Alyref Ppp4c Sirt6 Kat5 Trp53bp1 Mrgbp Kmt5c Zranb3 Fancb H1f5 Tfrc Chek1 Morf4l1 Brd8 Polq Paxip1 H1f4 H1f2 Wrap53 H1f1 Rad50 Blm Rbbp8	FVB
GO:0015075	MF	GO:0015075	ion transmembrane transporter activity	308	-1.50994	0.0947649	Slc2a3 Itpr3 Mfsd10 Cox7a2l Cox7a1 Clcn4 Surf1 Slc39a2 Cacnb3 P2rx4 Slc12a2 Slc3a2 Cox8a Slc44a1 Fxyd4 Slc39a1 Clcn6 Slc25a38 Slc52a3 Atp6v1g1 Slc39a14 Slc25a11 Slc20a1 Slc25a28 Slc25a17 Slc25a10 Slc6a6 Tomm40 Trpm6 Tmem120a Cyc1 Atp7a Sfxn1 Slc5a11 Slc30a2 Slc7a8 Slc52a2 Cox7b Anxa6 P2rx3 Anxa2 Ttyh3 Gpr89 Chrna1 Mcoln1 Slc13a2 Slc1a5 Kcnn3 Atp6v0a1 Atp6v0d1 Cnnm4 Slc25a37 Clcn5 Ccdc51 Atp6v0a2 …	FVB
GO:0009151	BP	GO:0009151	purine deoxyribonucleotide metabolic process	17	-1.89601	0.0963296	Guk1 Samhd1 Adk Urah Ada Nudt16 Ak3	FVB
GO:0140014	BP	GO:0140014	mitotic nuclear division	255	1.56346	0.0974496	Lrp5 Cdkn1b Dsn1 Prc1 Actl6a Kif18a Spc25 Riok2 Cdc23 Kif2c Kif14 Ncapd3 Kat5 Dpf3 Sgo2a Kif11 Akap8l Clasp2 Chek2 Ncapg2 Igf1 Rhoa Ndc80 Smc2 Kif20b Cdc14b Anapc15 Nuf2 Rasl2-9 Tpx2 Fbxo5 Mki67 Tpr Aurka Chek1 Chmp5 Pinx1 Dscc1 Nek2 Klhl22 Mybl2 Atrx Arid1a Tasor Eps8 Esco2 Cenpc1 Kifc2 Smc3 Spice1 Kifc1 Psmg2 Cenpe Mapre1 Seh1l Cdk11b Bccip Mau2 Aurkb Nde1 Cd28 Vps4a Slf2 Cdc6 Kpnb1 Zwilch Ubxn…	FVB
GO:0007093	BP	GO:0007093	mitotic cell cycle checkpoint signaling	129	1.6527	0.131987	Chfr Cradd Spc25 Pidd1 Map3k20 Wac Zfp830 Chek2 Gigyf2 Ndc80 Anapc15 Nuf2 Mre11a Tpr Chek1 Brca1 Pbk Trp53 Tipin Klhl22 Mbd4 Rint1 Rad50 Blm Fancd2 Dtl Rbbp8 Ppp1r10 Psmg2 Cenpe Aurkb Vps4a Eme1 Cdc6 Zwilch Atf2 Hmga2 Clspn Pcid2 Ticrr Bub1 Nabp1 Rps6 Spdl1 Cdk1 Kntc1 Zfp207 Mad2l1 Apc Xrcc3 Mad2l1bp Syf2 Orc1	FVB
GO:1990351	CC	GO:1990351	transporter complex	149	-1.60301	0.138036	Ndufb4 Ndufb5 Ndufa4 Ndufb7 Fxyd4 Ndufv1 Ndufs6 Ndufa12 Cyc1 Ndufa6 Ndufa11 Ndufb2 Ndufa7 Timm8a1 Ndufa8 Dlg3 Smdt1 Uqcrb Ndufc2 ND2 Ttyh3 Chrna1 Ndufb10 Calm1 Timm13 Ndufb3 Ndufa9 Ndufa1 Ndufa3 Ccdc51 Ndufb11 Uqcr11 Dmac1 Ttyh2 Mcu Atp11a ND4 Ndufab1 Ndufa13 Ndufs5 Ndufb6 Ndufs8 Ryr2 ND3 Trpm4 Grik3 Ndufs7 Ndufb9 Porcn Timm10 Grik4 Stxbp5 Gabrd Ndufb8 Micu2 Micu3 Slc9a1 Catsperg1 Clcn7 Trpv6 Kcn…	FVB
GO:0022804	MF	GO:0022804	active transmembrane transporter activity	199	-1.54558	0.138036	Cox7a2l Cox7a1 Clcn4 Surf1 Slc12a2 Ndufb7 Cox8a Clcn6 Atp6v1g1 Slc39a14 Slc25a11 Slc20a1 Slc25a10 Ndufv1 Slc6a6 Cyb561a3 Cyc1 Atp7a Slc5a11 Ndufa7 Slc7a8 Cox7b Ndufc2 ND2 Slc13a2 Slc1a5 Atp6v0d1 Clcn5 Slc35e1 Cyb561d2 Uqcr11 Slc5a6 Slc5a4b Mcu Slc15a2 Slc8b1 Slc35d1 ND4 Slc46a1 Cox4i1 Atp13a2 Slc22a5 Atp6v1f Slc16a6 Cox5a Ndufs8 Abca2 Slc37a4 Slc9a8 ND3 Slc37a1 Slc4a11 Ndufs7 Slc10a3 Slc15a4 Slc4…	FVB
GO:0009144	BP	GO:0009144	purine nucleoside triphosphate metabolic process	180	-1.62284	0.13842	Ndufv1 Atpsckmt Ndufs6 Insr Galt Ndufa12 Arl2 Ndufa6 Atp7a Galk1 Nme1 Ndufa11 Ndufb2 Aldoa Mpi Ndufa7 Ndufa8 Bend3 Ndufc2 ND2 Ndufb10 Tpi1 Ndufb3 Ndufa9 Ndufa1 Prkag2 Ndufa3 Hk2 Sdhb Foxk1 Zbtb7a Ndufb11 ATP8 Tspo ND4 Enpp1 Ndufab1 Ndufa13 Ndufs5 Ndufb6 Ndufs8 Guk1 ND3 Dmac2l Ndufs7 Gtpbp1 Samhd1 Cbfa2t3 Adk Aldoart1 Ndufb9 Ddit4 Ada Bad Git1 Ndufb8 Nudt16 Pfkm Tkfc Ak3 Pfkp ATP6 Nupr1 Nme5 COX2	FVB
GO:0015318	MF	GO:0015318	inorganic molecular entity transmembrane transporter activity	243	-1.542	0.13842	Itpr3 Cox7a2l Cox7a1 Clcn4 Surf1 Slc39a2 Cacnb3 P2rx4 Slc12a2 Cox8a Fxyd4 Slc39a1 Clcn6 Atp6v1g1 Slc39a14 Slc25a11 Slc20a1 Slc25a28 Slc25a10 Slc6a6 Tomm40 Trpm6 Tmem120a Cyc1 Atp7a Slc5a11 Slc30a2 Cox7b Anxa6 Aqp11 P2rx3 Anxa2 Ttyh3 Gpr89 Chrna1 Mcoln1 Kcnn3 Atp6v0a1 Atp6v0d1 Cnnm4 Slc25a37 Clcn5 Ccdc51 Atp6v0a2 Uqcr11 ATP8 Ttyh2 Slc5a6 Aqp9 Slc5a4b Mcu Slc15a2 Slc8b1 Slc39a11 Slc46a1 Cox4i1 Zdhh…	FVB
GO:0009055	MF	GO:0009055	electron transfer activity	57	-1.77808	0.139572	Ndufs4 ND6 Uqcrfs1 ND1 Cox7c Ndufa10 Cox7a2 Cyct CYTB Cox6c Sdhc Sdha Ndufa2 Cox7a2l Cox7a1 Surf1 Ndufb7 Cox8a Ndufv1 Cyc1 Ndufa7 Cox7b Ndufc2 ND2 Etfb Sdhb Aifm2 Uqcr11 ND4 Cox4i1 Cox5a Ndufs8 ND3 Ndufs7 Cox6a1 Ndufb8 Ndor1 COX3 COX2	FVB
GO:0009141	BP	GO:0009141	nucleoside triphosphate metabolic process	192	-1.55527	0.156038	Ndufv1 Atpsckmt Ndufs6 Insr Galt Ndufa12 Arl2 Ndufa6 Atp7a Galk1 Nme1 Ndufa11 Ndufb2 Aldoa Mpi Ndufa7 Ndufa8 Bend3 Ndufc2 Dctpp1 ND2 Ndufb10 Tpi1 Ndufb3 Ndufa9 Ndufa1 Prkag2 Ndufa3 Hk2 Sdhb Foxk1 Zbtb7a Ndufb11 ATP8 Tspo ND4 Enpp1 Ndufab1 Ndufa13 Ndufs5 Ndufb6 Ndufs8 Guk1 ND3 Dmac2l Ndufs7 Gtpbp1 Samhd1 Uck1 Cbfa2t3 Adk Aldoart1 Ndufb9 Ddit4 Ada Bad Git1 Ndufb8 Nudt16 Pfkm Tkfc Ak3 Pfkp ATP6 Nupr…	FVB
GO:0006490	BP	GO:0006490	oligosaccharide-lipid intermediate biosynthetic process	12	1.93051	0.156717	Alg2 Rft1 Alg14 Alg11 Alg8 Alg10b	FVB
GO:0046034	BP	GO:0046034	ATP metabolic process	154	-1.59612	0.156717	Ndufv1 Atpsckmt Ndufs6 Insr Galt Ndufa12 Arl2 Ndufa6 Atp7a Galk1 Ndufa11 Ndufb2 Aldoa Mpi Ndufa7 Ndufa8 Bend3 Ndufc2 ND2 Ndufb10 Tpi1 Ndufb3 Ndufa9 Ndufa1 Prkag2 Ndufa3 Hk2 Sdhb Foxk1 Zbtb7a Ndufb11 ATP8 Tspo ND4 Enpp1 Ndufab1 Ndufa13 Ndufs5 Ndufb6 Ndufs8 Guk1 ND3 Dmac2l Ndufs7 Cbfa2t3 Aldoart1 Ndufb9 Ddit4 Bad Git1 Ndufb8 Pfkm Tkfc Ak3 Pfkp ATP6 Nupr1 COX2	FVB
GO:0009205	BP	GO:0009205	purine ribonucleoside triphosphate metabolic process	174	-1.55056	0.156717	Ndufv1 Atpsckmt Ndufs6 Insr Galt Ndufa12 Arl2 Ndufa6 Atp7a Galk1 Nme1 Ndufa11 Ndufb2 Aldoa Mpi Ndufa7 Ndufa8 Bend3 Ndufc2 ND2 Ndufb10 Tpi1 Ndufb3 Ndufa9 Ndufa1 Prkag2 Ndufa3 Hk2 Sdhb Foxk1 Zbtb7a Ndufb11 ATP8 Tspo ND4 Enpp1 Ndufab1 Ndufa13 Ndufs5 Ndufb6 Ndufs8 Guk1 ND3 Dmac2l Ndufs7 Gtpbp1 Cbfa2t3 Aldoart1 Ndufb9 Ddit4 Bad Git1 Ndufb8 Pfkm Tkfc Ak3 Pfkp ATP6 Nupr1 Nme5 COX2	FVB
GO:1901988	BP	GO:1901988	negative regulation of cell cycle phase transition	209	1.52332	0.156717	Chfr Cdkn1b Ccar2 Cradd Spc25 Fbxo4 Pidd1 Map3k20 Cdc73 Cry1 Wac Zfp830 Trp53bp1 Chek2 Gigyf2 Ndc80 Crlf3 Zfp655 Anapc15 Zfp36l2 Nuf2 Mre11a Fbxo5 Tpr Aurka Chek1 Pinx1 Brca1 Pbk Trp53 Tipin Klhl22 Mbd4 Rint1 Rad50 Blm Fancd2 Dtl Rbbp8 Ppp1r10 Psmg2 Cenpe Thoc5 Aurkb Cdkn2d Vps4a Hormad1 Eme1 Cul4a Jade1 Thoc1 Cdc6 Cdc5l Zwilch Wdr76 Atf2 Hmga2 Apbb2 Clspn Rad51 Pcid2 Sox2 Ticrr Bub1 Nabp1 Rbl1 Z…	FVB
GO:0045786	BP	GO:0045786	negative regulation of cell cycle	281	1.40929	0.156717	Chfr Cdkn1b Recql4 Ccar2 Cradd Spc25 Fbxo4 Taf6 Pidd1 Map3k20 Prkacb Rrp8 Cdc73 Cry1 Wac Zfp830 Mdm1 Trp53bp1 Ccp110 Heca Ppp1r13b Chek2 Mov10l1 Gigyf2 Lats1 Ndc80 Crlf3 Zfp655 Anapc15 Zfp36l2 Nuf2 Mre11a Fbxo5 Tpr Aurka Chek1 Pinx1 Brca1 Pbk Trp53 Tipin Casp3 Nek2 Klhl22 Suv39h1 Atrx Mbd4 Rint1 Rad50 Blm Fancd2 Dtl Npm1 Rbbp8 Kifc1 Ppp1r10 Psmg2 Cenpe Thoc5 Wapl Aurkb Cdkn2d Vps4a Hormad1 Eme1 C…	FVB
GO:0051052	BP	GO:0051052	regulation of DNA metabolic process	446	1.36241	0.167396	Kdm1b Shld2 Wrn Cidea Zbtb38 Slx1b Msh3 Fignl1 Aplf Actl6a Ing3 Spire1 Wdr48 Fbxo4 Zfp729b H1f3 Taf6 Gnl3l Taf2 Mapk3 Alyref Wrnip1 Ppp4c Sirt6 Nek7 Taf6l Zfp830 Chtf18 Hmgb1 Rfc3 Tfdp1 Kat5 Trp53bp1 Mrgbp Kmt5c Dpf3 Zranb3 Mgmt Pot1a Tada1 Tet1 Taf5l Cdk2 Myc Parg Otud4 Mre11a Supt3 Mapk8 Fancb H1f5 Fbxo5 Dppa3 Tfrc Atf1 Chek1 Morf4l1 Pinx1 Ing5 Brd8 Brca1 Usp9x Trp53 Usp37 Dscc1 Mpv17 Polq Tipi…	FVB
GO:0003678	MF	GO:0003678	DNA helicase activity	65	1.73668	0.169788	Wrn Chd9 Recql4 Wrnip1 Chd1l Chtf18 Rfc3 Mcm8 Mre11a Ercc3 Dscc1 Polq Atrx Mcm4 Anxa1 Rad50 Upf1 Mcm7 Blm Rad54l Smarcad1 Dhx9 Rad51 Ercc6l Rfc4 Rfc5 Ascc3 Fancm Ddx3x Chd2 Mcm2 Brip1	FVB
GO:0017148	BP	GO:0017148	negative regulation of translation	137	1.57235	0.180009	Nanos1 Dapk3 Eif2ak3 Bc1 Cpeb3 Xrn1 Tut4 Lin28a Ilf3 Tsc1 Ncl Paip2b Gigyf2 Ireb2 Zfp36l2 Ddx6 Tpr Mettl3 Ybx1 Ago1 Paip1 Caprin1 Otud6b Cnot2 Ythdf3 Khsrp Caprin2 Upf1 Fxr1 Pnldc1 Hnrnpr Syncrip Eif4e Pde12 Cnot3 Pnpt1 Rc3h1 Calr Eif2s1 Dhx9 Tardbp Cnot9 Ago2 Hnrnpd Noct Tnrc6b Eif2ak1 Csde1 Zfp36l1 Mettl14 Exosc3 Ddx3x Polr2d	FVB
