# Supplementary material for: Embryonic signatures of intergenerational epigenetic inheritance across paternal environments and genetic backgrounds
Source: EMBO J. 2025 Sep 26;44(22):6750–81. doi: 10.1038/s44318-025-00556-4 (PMC12624057; doi:10.1038/s44318-025-00556-4)
Supplement: Supplementary file 14 — Dataset EV13 [file 44318_2025_556_MOESM14_ESM.xlsx]

## Sheet: Sheet1
Dataset EV13 – List of hypervariable genes across paternal environments in young FVB background
nABX Variable Genes	LPHS Variable Genes
Dnah7b	Niban1
Htr5b	Cnst
Khdc1c	Dnah7b
Slc30a1	Trip12
Fam168b	Pde6d
Cd247	Gm7658
Bard1	Ogfrl1
Gm8885	Gigyf2
Zbtb41	Rassf5
Tdrd5	Atf3
Gm7241	Nenf
Gm8618	Fam168b
Dgkd	Tnfrsf11a
Col20a1	Opn3
Ncoa6	Susd4
Arhgap1	Obsl1
Rps6-ps4	Abcb6
Fkbp7	Tmem183a
Sgk2	Rpp38
Api5	Lrp2
Sys1	Zfp106
Mmp9	Ncoa6
Aqr	Spg11
Inpp5e	Terb2
Gm5535	Etl4
Polr3f	Slc28a2
Lhx6	Fubp3
Rabgap1	Sestd1
Spint1	Api5
Ppp6c	Sys1
Rbm12	Il1a
Gm13464	Trp53rkb
Zfp335os	Abca2
Ptpa	Mvb12b
Gm14322	AU019990
Acss1	Gcnt7
Defb25	Ankef1
Stx16	Sec16a
Pgrmc2	Ttll11
Pitx2	Cfap61
Rpl21-ps11	Pak6
Foxo1	Spint1
Cyp2u1	Wdr38
Tent5c	Golga1
Pde7a	Kif5c
Eif5a2	Neb
Gm15417	Uckl1os
Hmgb1-ps5	Snhg7
Tdpoz3	Lzts3
Cttnbp2nl	Gm13199
Ube2q1	Fbxw2
Gm5773	Epb42
Tmem59	Zer1
Fabp3	Defb25
Gmeb1	Rae1
Slc9a1	Gm3143
Nphp4	Atp11b
Arid1a	Zzz3
Dennd4c	Map9
Zfp46	Tmem131l
Nfia	Rpl21-ps11
Szt2	Smg5
Tm2d1	Dnajb14
Ccdc30	Arhgef2
Iffo2	Gpr171
Fblim1	Gm8388
Rragc	Slc16a1
Lsm10	Kcnd3
Psmb2	Syde2
Tmem245	Spata1
Ecpas	Srsf11
Myorg	Tdpoz4
Dnajc16	Tdpoz3
Cdc26	Gm4982
Ipp	Gm43403
Pramel16	Bcan
Pramel20	Zfp639
Pramel31	Kpna4
Alpl	Adgrb2
Artn	Epb41
Efcab14	Gmeb1
Vps29	Slc9a1
Rps4x-ps	Gm12816
Tubb4b-ps1	Zswim5
Setd1b	Tek
Gak	Szt2
Clock	Noc2l
Srrd	Jak1
Ywhaq-ps2	Ak4
Mlec	Vps13d
Slc34a2	Akirin1
Ptpn11	Thrap3
Wipi2	Ecpas
Pop7	Ndufaf6
Pramel48	Mrpl50
Gm15559	Macf1
Rpl34-ps1	Pramel17
Etnk1	Pramel16
Bhlhe41	Pramel20
Gm5576	Pramel31
Tead4	Rbm12b1
Plekha8	Crocc
Avl9	Gak
Mansc1	Htt
Eif4a3l1	Clock
Alms1	Sh3tc1
Raf1	Afap1
Eif4a3l2	Rsbn1l
Zfp422	Dhx37
Ubn2	Bri3bp
Dennd11	Tmem132c
Usp39	Gsap
Rmnd5a	Rab28
1700008O03Rik	Mlec
Gm5335	Dhx15
Eif3f	Rell1
Oscar	Plbd2
Alpk3	Ptpn11
Smim17	Por
Spcs2	Zfp68
Rabac1	Get4
Dedd2	Wipi2
Krtdap	Agbl5
Prmt3	Letm1
Gm9354	Rbm48
Fancf	Agfg2
Lsm14a	Uvssa
Ap2a2	Iscu
Hnrnpl	Gm17825
Ifitm1	Gm5576
Ftl1	Pole4
Lrrc56	Tead4
Tpd52l1	Nrip2
Rfpl4b	Plekha8
Slc16a10	Clec2g
Ppm1h	Abcg2
Tmpo	Eif4a3l1
Armc2	Snd1
Btg1	Tnip3
Fam13c	Mtmr14
Zbtb39	Raf1
Gm46190	Eif4a3l2
Sowahc	D630045J12Rik
Gm16148	Usp39
Gm8942	1700012J15Rik
Shprh	Gm4876
Gm17794	Dennd5b
Ccn2	Cpne9
Epb41l2	Brpf1
Klf16	Dok1
Atcay	Far2
Galnt4	Tmem140
Gm46203	Repin1
Mtres1	Klk14
Gm5424	Eif3f
Gm8054	Gm4971
Tmed6	Mir290a
Ankrd37	Fbxl19
Dok4	Polg
Slc7a2	Ticrr
Colgalt1	Rpl7a-ps8
Jak3	Dnaaf3
N4bp1	Man2a2
Jund	Sipa1l3
Taf5l	Crtc3
Klf2	Zfp592
Adgrl1	Alpk3
Cdh3	Capn5
Osgin1	Lipt2
Zic2	Arhgef17
Gm4240	Prmt3
Vwa8	Inpp5a
Vcl	Katnip
Glud1	Ap2a2
Atp12a	Edrf1
4931414P19Rik	Taok2
Pnp	Aplp1
Dixdc1	Trim21
Ccdc15	Mark4
9330159M07Rik	Map3k10
Gm19174	1700008J07Rik
Atr	Igf2os
Gm7589	Yeats4
Rps11-ps1	Utp20
Angptl6	Snx3
Myo9a	Os9
Il20rb	Ccdc38
Gm7653	Ppp1r14c
Sidt2	Plekhg1
Epm2aip1	Zbtb2
Gm2981	Erbb3
Zdhhc3	Plagl1
Oxsr1	Pex7
Rpl15-ps3	Map7
Rn7sk	Pcnt
Bsn	Ap3d1
Slc25a38	A430046D13Rik
Yap1	Tmem259
Kat2a	Lmnb2
Mxra7	Chst3
Retreg3	Nup43
Phf12	Galnt4
Myl4	Rev3l
Larp1	Mtres1
Ctdnep1	Tjp3
Gm11945	Psap
Stxbp4	Cfap54
Nploc4	Otud4
Rps2-ps4	Usp38
Kcnab3	Zfp821
Tmem88	Wwc2
Gm12183	Fcsk
Ube2z	4933408N05Rik
Nol11	Zfp791
Tfap2a	Gm7561
Gm7768	Neto2
Elmo1	Insr
Ripor2	Lpcat2
Cdyl	Amfr
Rps3a3	Mt4
Gm15290	Cers4
Gm4059	Gm6426
Gm6035	Cnot1
Ero1b	Bean1
Ggps1	Pard3
Zfp712	Mfhas1
BC147527	Colgalt1
Rad17	Mcoln1
Ccdc125	Zc3h18
Grhl1	Taf5l
Gm527	Slc35e1
Foxn3	Misp3
Ttc7b	Rab11fip1
Ankmy2	Psd3
D430019H16Rik	Mbtps1
Plekhd1os	Klf12
Gm5435	Trim52
Gm8358	Cldn10
Atad2b	Chdh
Nbas	Slc15a1
Pacs2	Zic2
Dicer1	Ccar2
Trappc12	Snora31
Naga	Akap11
Gm10240	Vcl
Mtdh	Glud1
Pabpc1	Slmap
Selenop	Gm15222
Arf3	Jam3
Sh3bp1	Zc3h12c
Khdrbs3	Phip
Ahcyl	Ccdc15
Hira	Gramd1b
Usp25	Fut4
Ephb3	Gm19174
Kpna1	Cbl
Dop1b	Zfp266
H2-Eb1	Gk5
Gm4948	Tfdp2
Spast	Upk2
Atp6v0e	Mrps22
Slc35b2	Atosa
Anks1	Zdhhc3
Srf	Msantd4
Zfp799	Med17
Zfp955a	Rp9
Prickle4	Ccdc159
Gm5491	Csrnp1
Ier3	Slc25a38
Zfp397	Gm26448
Adrb2	Ormdl3
Nme5	H3f3b
Tcerg1	Mprip
Ablim1	Cpd
Mir8091	Bod1
Pi4k2a	Kat2a
Ina	Srsf2
Gpam	Ulk2
Pold4	Gfpt2
Vegfb	Slc38a10
Zfta	Crlf3
RLTR1B-int	Atad5
Charlie29a	Usp43
CYRA11_Mm	Hspa4
RMER17D2	Rhot1
Tigger10	Septin8
MamRep137	Lrrc45
LTR33	Osbp2
Eulor5A	Tex14
L1MEj	Pitpnc1
LTR77	Lif
	Ewsr1
	Nacad
	Gm11977
	Abca13
	Copz2
	Rtn4rl1
	Fignl1
	C130046K22Rik
	Gm16062
	Tnk1
	Sgsh
	Gm11767
	Mgat4b
	Ltc4s
	Engase
	Bltp2
	Fn3krp
	Gm12183
	Kpna2
	Drc3
	Elmo1
	Gm8016
	Ptcd2
	Carmil1
	Mrs2
	Exoc2
	Itga1
	Zmynd11
	Zfyve16
	Scamp1
	Gm7049
	Neurog1
	Tcstv1
	B020031M17Rik
	BC147527
	Tcstv3
	Zfp85
	Gpx5
	Ercc6l2
	Cdk7
	Dync1h1
	Bag5
	Ptpn21
	Nrde2
	Tc2n
	Atg2b
	Gm5435
	Hs1bp3
	Pacs2
	Dicer1
	Eif1ad8
	Eif1ad3
	Eif1ad7
	Gm3791
	Ralgapa1
	Trmt12
	Asap1
	Brd1
	Sema5a
	Prickle1
	Eif3h
	Med30
	Lima1
	Ankrd54
	Csdc2
	Desi1
	Plec
	Hoxc13
	Pdgfb
	Zfp7
	Mroh1
	Rtl6
	Cep20
	Gm18335
	Nrip1
	Dnajb11
	Acap2
	Rnf168
	Cd86
	Golgb1
	Kcne1
	Cfap91
	Snn
	Notch4
	Ppp4r1
	Rnaset2b
	Gm4948
	Mrpl18
	Yipf4
	Lnpep
	Slc35b2
	Ppp2r5d
	Akap8
	Rab26os
	Hs3st6
	Vars
	Ier3
	BC051226
	Dpp9
	Afg3l2
	Tcerg1
	Ythdc2
	Gm4840
	Cabyr
	Ndst1
	Nhlrc2
	Kcnv2
	Zfp518a
	Lcor
	Pi4k2a
	Fads1
	Vps13a
	Rfk
	Ina
	Itprip
	Chka
	Rps6ka4
	Gm550
	L1MdV_I
	L1MdTf_II
	RLTR11C_MM
	MERVL-int
	MERVL_2A-int
	L1MdTf_I
	MT2_Mm
	RLTR16C_MM
	ORR1A3-int
	MER89
	RMER13A2
	RLTR16
	RLTR41
	MYSERV16_I
	RLTR20A3_MM
	L1MB2
	RMER17D2
	MamRep137
	RLTR50B
	MLTR73
	LTR40b
	MER112
	Tigger17
	LTR53B
	X30_DNA
	RLTR30D_RN
	LTR103b_Mam
	L1M3a
