# Supplementary material for: Embryonic signatures of intergenerational epigenetic inheritance across paternal environments and genetic backgrounds
Source: EMBO J. 2025 Sep 26;44(22):6750–81. doi: 10.1038/s44318-025-00556-4 (PMC12624057; doi:10.1038/s44318-025-00556-4)
Supplement: Supplementary file 15 — Dataset EV14 [file 44318_2025_556_MOESM15_ESM.xlsx]

## Sheet: Sheet1
Dataset EV14 – Overrepresentation analysis of hypervariable genes across paternal environments in young FVB background
GroupID	Category	Term	Description	LogP	Genes	Symbols	InTerm_InList	Comparison	Background
1_Summary	GO Biological Processes	GO:0032623	interleukin-2 production	-3.7104	12503,14732,213208,232790	Cd247,Gpam,Il20rb,Oscar	4/-	nABX vs CON	FVB
2_Summary	GO Biological Processes	GO:0007566	embryo implantation	-3.19668	17395,21679,70093,93760,245000,14534,22601,102162	Mmp9,Tead4,Ube2q1,Arid1a,Atr,Kat2a,Yap1,Taf5l	8/-	nABX vs CON	FVB
3_Summary	Reactome Gene Sets	R-MMU-8854691	Interleukin-20 family signaling	-3.13007	16453,19247,213208	Jak3,Ptpn11,Il20rb	3/-	nABX vs CON	FVB
4_Summary	GO Biological Processes	GO:0048534	hematopoietic or lymphoid organ development	-2.93538	11876,13845,16453,18741,20807,110157,192119,20544,93760,116904	Artn,Ephb3,Jak3,Pitx2,Srf,Raf1,Dicer1,Slc9a1,Arid1a,Alpk3	10/-	nABX vs CON	FVB
5_Summary	GO Biological Processes	GO:2000622	regulation of nuclear-transcribed mRNA catabolic process, nonsense-mediated decay	-2.87908	71169,434080,668137,208691	Nbas,Eif4a3l2,Eif4a3l1,Eif5a2	4/-	nABX vs CON	FVB
6_Summary	Reactome Gene Sets	R-MMU-1660514	Synthesis of PIPs at the Golgi membrane	-2.67263	11842,64436,84095	Arf3,Inpp5e,Pi4k2a	3/-	nABX vs CON	FVB
7_Summary	WikiPathways	WP2067	Heart development	-2.62336	18741,19247,20807,22340,21418,110157	Pitx2,Ptpn11,Srf,Vegfb,Tfap2a,Raf1	6/-	nABX vs CON	FVB
8_Summary	GO Biological Processes	GO:0001894	tissue homeostasis	-2.62075	11555,11647,12560,14219,19247,20807,22601,213208,260305	Adrb2,Alpl,Cdh3,Ccn2,Ptpn11,Srf,Yap1,Il20rb,Nphp4	9/-	nABX vs CON	FVB
9_Summary	GO Biological Processes	GO:0002026	regulation of the force of heart contraction	-2.49774	11555,17896,20544	Adrb2,Myl4,Slc9a1	3/-	nABX vs CON	FVB
10_Summary	GO Biological Processes	GO:0070233	negative regulation of T cell apoptotic process	-2.34642	14732,16453,18950	Gpam,Jak3,Pnp	3/-	nABX vs CON	FVB
11_Summary	GO Biological Processes	GO:0071214	cellular response to abiotic stimulus	-2.21436	12021,12753,17395,19247,20544,22601,80750,108737,193385,245000	Bard1,Clock,Mmp9,Ptpn11,Slc9a1,Yap1,N4bp1,Oxsr1,Ripor2,Atr	10/-	nABX vs CON	FVB
12_Summary	GO Biological Processes	GO:0032868	response to insulin	-2.18424	14732,20544,20913,56458,77781,110157,329877,105244208	Gpam,Slc9a1,Stxbp4,Foxo1,Epm2aip1,Raf1,Dennd4c,Rps6-ps4	8/-	nABX vs CON	FVB
13_Summary	GO Biological Processes	GO:0008544	epidermis development	-2.15735	12560,20732,20807,21418,22601,64661,192119,193385,195733,231580	Cdh3,Spint1,Srf,Tfap2a,Yap1,Krtdap,Dicer1,Ripor2,Grhl1,Gak	10/-	nABX vs CON	FVB
14_Summary	GO Biological Processes	GO:1901658	glycosyl compound catabolic process	-2.15249	11615,17939,18950	Ahcyl,Naga,Pnp	3/-	nABX vs CON	FVB
15_Summary	GO Biological Processes	GO:0000077	DNA damage checkpoint signaling	-2.00062	12753,15937,19247,19356,71375,245000	Clock,Ier3,Ptpn11,Rad17,Foxn3,Atr	6/-	nABX vs CON	FVB
GroupID	Category	Term	Description	LogP	Genes	Symbols	InTerm_InList	Comparison	Background
1_Summary	GO Biological Processes	GO:0042552	myelination	-3.35412	11305,13867,18810,19156,66612,69597,83964,93742,110157,192119,230775	Abca2,Erbb3,Plec,Psap,Ormdl3,Afg3l2,Jam3,Pard3,Raf1,Dicer1,Adgrb2	11/-	LPHS vs CON	FVB
2_Summary	GO Biological Processes	GO:0035627	ceramide transport	-3.32768	11305,19156,231999,268379,14725,15194,26357,56643,110157	Abca2,Psap,Plekha8,Abca13,Lrp2,Htt,Abcg2,Slc15a1,Raf1	9/-	LPHS vs CON	FVB
3_Summary	GO Biological Processes	GO:1990138	neuron projection extension	-2.99828	12032,20356,22330,29869,106042,214230,214585,11803,13828,14725,16574,16800,16878,17761,18132,18810,19247,22772,69597,71974,74206,93742,109700,192119,230676,237847,381921,11305,17996,18014	Bcan,Sema5a,Vcl,Ulk2,Prickle1,Pak6,Spg11,Aplp1,Epb42,Lrp2,Kif5c,Arhgef2,Lif,Map7,Notch4,Plec,Ptpn11,Zic2,Afg3l2,Prmt3,Sipa1l3,Pard3,Itga1,Dicer1,Szt2,Rtn4rl1,Taok2,Abca2,Neb,Neurog1	30/-	LPHS vs CON	FVB
4_Summary	GO Biological Processes	GO:0034067	protein localization to Golgi apparatus	-2.9441	66460,98733,230895,231580,271564	Sys1,Obsl1,Vps13d,Gak,Vps13a	5/-	LPHS vs CON	FVB
5_Summary	WikiPathways	WP454	Osteoclast signaling	-2.69878	18591,20544,21934,16509,94178	Pdgfb,Slc9a1,Tnfrsf11a,Kcne1,Mcoln1	5/-	LPHS vs CON	FVB
6_Summary	GO Biological Processes	GO:0046326	positive regulation of glucose import	-2.5401	13603,13867,16337,19247,58887	Opn3,Erbb3,Insr,Ptpn11,Repin1	5/-	LPHS vs CON	FVB
7_Summary	GO Biological Processes	GO:0140058	neuron projection arborization	-2.30992	14725,214230,381921	Lrp2,Pak6,Taok2	3/-	LPHS vs CON	FVB
8_Summary	GO Biological Processes	GO:0002064	epithelial cell development	-2.28294	16509,17761,18132,18591,18810,19156,27375,74206,93742,192119,231580	Kcne1,Map7,Notch4,Pdgfb,Plec,Psap,Tjp3,Sipa1l3,Pard3,Dicer1,Gak	11/-	LPHS vs CON	FVB
9_Summary	GO Biological Processes	GO:1901550	regulation of endothelial cell development	-2.11068	22330,192119,219181	Vcl,Dicer1,Akap11	3/-	LPHS vs CON	FVB
10_Summary	GO Biological Processes	GO:0043410	positive regulation of MAPK cascade	-2.08506	13448,15531,16175,16337,16878,18591,19156,19247,21687,21934,52065,66208,100532,109700,110157,269881,381921	Dok1,Ndst1,Il1a,Insr,Lif,Pdgfb,Psap,Ptpn11,Tek,Tnfrsf11a,Mfhas1,Nenf,Rell1,Itga1,Raf1,Map3k10,Taok2	17/-	LPHS vs CON	FVB
11_Summary	GO Biological Processes	GO:0055013	cardiac muscle cell development	-2.03855	17996,18810,106042,116904,192119	Neb,Plec,Prickle1,Alpk3,Dicer1	5/-	LPHS vs CON	FVB
12_Summary	GO Biological Processes	GO:0032435	negative regulation of proteasomal ubiquitin-dependent protein catabolic process	-2.02571	68135,70369,74841,219158	Eif3h,Bag5,Usp38,Ccar2	4/-	LPHS vs CON	FVB
13_Summary	Reactome Gene Sets	R-MMU-6783589	Interleukin-6 family signaling	-2.02347	12402,16878,19247	Cbl,Lif,Ptpn11	3/-	LPHS vs CON	FVB
