# Supplementary material for: Embryonic signatures of intergenerational epigenetic inheritance across paternal environments and genetic backgrounds
Source: EMBO J. 2025 Sep 26;44(22):6750–81. doi: 10.1038/s44318-025-00556-4 (PMC12624057; doi:10.1038/s44318-025-00556-4)
Supplement: Supplementary file 16 — Dataset EV15 [file 44318_2025_556_MOESM16_ESM.xlsx]

## Sheet: Sheet1
Dataset EV15 – List of hypervariable genes in control samples in young FVB background
CON_VariableGenes_vs_LPHS	CON_VariableGenes_vs_nABX
Gm8141	Mybl1
Mybl1	Acsl3
Acsl3	Smyd3
Utp14b	Dyrk3
Serpine2	Cflar
Ahctf1	Cenpf
Dnah7c	Prrc2c
Gm8337	Gbx2
Tor1aip2	Ing5
Gm18342	Slc40a1
Insig2	Ndufs1
Stk17b	A530040E14Rik
Slc35f5	D730003I15Rik
Ly96	Platr5
Ccnt2	Ptprv
Coq10b	1700019A02Rik
Tram2	Vwa3b
Gsta3	Inpp5d
Mob4	Tnnt2
Tyw5	Tada1
Gm8581	Kif14
C130074G19Rik	Cubn
Bpnt1	Gm14231
Ppil3	Harbi1
Nbeal1	Gm14441
Raph1	Hnrnpa3
Slc19a2	Pigt
4933424G06Rik	Ctsa
Gm15793	Pdcl
Vps4b	Tmem74b
Rb1cc1	Acvr1
3110009E18Rik	Gatm
Slc40a1	Nphp1
Klhdc8a	Gm13270
Creg2	Vapb
Vwa3b	Ier5l
Stk36	Oxt
Inpp5d	Gss
Gm4204	Cst9
Csrp1	Frrs1
Phlda3	Abca4
Tnnt2	Polr3c
Lsm14b	Aimp1
Ppig	Stmn2
Stmn3	Rpl13-ps6
Cubn	Clcc1
Arl5b	Gm5547
Scand1	Hax1
Gm14231	F3
Pcmtd2	Psmd4
Gm14441	Marcksl1
Rbl1	Iqcc
Mastl	Gm12992
Gm826	Slc2a5
Ptprtos	Calr4
Spint4	Ptafr
Fjx1	Lrrc47
Mapkap1	Patj
Tnks1bp1	Padi6
Crls1	Zfp982
Esf1	Gjb4
Zfp770	Nbn
Dph6	Unc13b
Abo	Shb
Rpl7a	Cpne3
Pdcl	Atg4c
Zbtb26	Shisal2a
Knl1	Klhl21
Psmf1	Fam216a
Gm13580	Slc7a1
Morrbid	Foxn4
Platr14	Zcchc4
Vapb	Rbm19
Ak1	Klb
Med19	Rasal1
Smtnl1	Lias
P2rx3	Trim50
Ier5l	Mmd2
Oxt	Psph
Pfdn4	Plac8
Lpcat4	Ift22
Nanp	Ephb4
Snap23	Cgref1
Haus2	Hip1r
Adal	1110006O24Rik
Spint5	Nyap1
Abca4	Cit
Exosc9	Pms2
Tram1l1	Vps33a
Larp1b	Cct7
Naa15	Eps8
Gm17951	H1f8
Selenot	Exoc4
Efna3	Rtkn
Ccnl1	Mthfd2
Lrif1	Hoxa10
Rpl22l1	A430078I02Rik
Cldn11	Rab7
Inka2	M6pr
Wdr77	Ephb6
F3	Ccdc77
Psmb4	4930590J08Rik
Isg20l2	Trh
Anxa9	Nupr1
Zfp984	Rab38
Marcksl1	Snora30
Masp2	Nlrp9b
Ndc1	Ttll13
Dmrtb1	Brsk1
Nmnat1	Zfp428
Kdf1	Myo7a
Dhdds	Pde8a
Htr1d	Syt17
Leprot	Saa3
Bmp8a	Fxyd5
Zfp268	Dnah3
Zfp980	Art5
Zfp979	Muc5b
Zc3h12a	Ldha
Rad23b	B230311B06Rik
Mms22l	AU020206
Ptpn3	Grin2d
Gm11914	2200002J24Rik
Rragd	Rnf121
Rps20	Timm50
Dnaja1	Syce1
Plekhf2	Cpt1c
Trp53inp1	Prmt1
Ube2r2	Ascl2
Unc13b	Cd81
Zcchc7	Trpm5
Anp32b	Tssc4
Plekhn1	Phlda2
Gm35137	Prkd2
1700003M07Rik	Rgs10
C130073F10Rik	H19
Atg4c	Usp17le
Gm21411	1500009L16Rik
Rex2	Gm7525
Klhl9	Sgk1
Abitram	Gm10825
Ak2	L3mbtl3
Ddost	S100b
Txn1	Arg1
Klhl21	Kiss1r
Mmel1	Slc39a3
P2rx7	Rhobtb1
Rps15a-ps5	Cdk1
Abcb1b	Polrmt
Slc7a1	Hk1
Gm2199	Dhx38
N4bp2l2	Txnl4b
Orc5	Cep44
Pi4k2b	Ints10
Spring1	Atp6v1b2
Rasal1	Kifc3
Hnrnpd	Ubxn8
Slc30a9	Mtmr7
Ap4m1	Exoc3l
Ttyh3	Kxd1
Mmd2	Babam1
Lin54	Slc7a5
Mrps18c	Tubb3
Rest	Nudt7
Ccng2	Pgbd5
1700126H18Rik	Car7
Uchl1	Nat1
Gm15753	Tdh
Spink2	Dzip1
Ankle2	Hmbox1
Gm15710	Nid2
Recql	Rgcc
Tpk1	Anxa8
C1s1	Ang
Gm20594	Arf4
Tmem106b	Dcaf11
Smco2	Acat1
Gsdme	Hyal1
Hibadh	Etfa
Gars	Stra6
Eif4e3	Pcolce2
Bcl2l14	Mcam
Crbn	Rbp2
Rpl36-ps12	Pccb
Gm7507	Cdv3
Nat8f2	Klhl18
Lrrc4	Tmod3
Mad2l1	4930433N12Rik
Eps8	Ap1m2
Akr1b10	Kank2
Rtkn	Clk3
A430078I02Rik	Slc25a20
Sec13	Pierce2
Suclg2	Gm3776
Tgfa	Ubp1
1600020E01Rik	Snora62
M6pr	Sap30bp
Arf5	Glod4
Clec4a1	Mrm3
Zfand6	Mrpl38
Olfml1	Hap1
Fbxo46	Rnf157
Snora30	Hcrt
Bckdk	Hmmr
Ttll13	Gm4926
Fes	Rundc1
Tescl	Rnu2-10
Zfp428	Etv4
Gm5321	Pycr1
Ate1	Dnah2
Atp1a3	Gpx3
Saa3	Pes1
Abca14	Slc1a4
Gga2	Ngfr
Art5	Ehbp1
Ube3a	Prpsap1
Mob2	D030028A08Rik
Cracr2b	Cntrob
Caly	Trim7
Mzf1	Calcoco2
Inafm1	H4c18
Bbc3	H2bc12
2200002J24Rik	H1f2
Vps35l	H3c3
Gprc5b	H4c2
Dyrk1b	H1f1
Gm45598	Gmpr
Zfp977	Lysmd3
Cpt1c	Plk2
Gm15545	Pfkp
Or55b3	Slc38a9
Ascl2	Emb
Cd81	F2r
Prkd2	AW209491
Fbxo27	Cdk13
Ceacam10	H2bc13
Exoc3l2	H1f3
Zfp418	H2ac8
1500009L16Rik	H1f4
Rap1b	H2bc4
Trmt11	Mipol1
Hsp90b1	Gm24233
Zup1	Dhrs7
Marcks	Gm7008
Srgap1	Gpx2
Rxylt1	Rab15
Atg5	Max
Bicc1	Vsx2
Tfam	Snhg10
Osbpl8	Dnmt3a
Nap1l1	Sdc1
Gm9176	Matn3
Sarnp	Wdr35
Gm7525	Eml1
Akap7	Slc1a3
S100b	Upk3a
Pdxk	Atxn10
Tmprss9	Otulinl
Zfp938	Ankrd33b
Hcfc2	H1f0
Scml4	Pmm1
Ppil4	Xrcc6
Rpl27a-ps1	Sharpin
Mgat4c	Fzd6
Gm5910	Prkag1
Upf3a	Tuba1b
Fbxo25	Gm16136
Cep44	Ly6f
Znrf1	Mapk1
Tmem170	Iqcg
Kars	Gbe1
Adamts18	Dazl
Itfg1	Amdhd2
Map2k7	Bnip1
2810004N23Rik	Aars2
Efnb2	Cyp4f17
Arglu1	Arhgdig
Coa6	Rgs11
Zfp617	Airn
Exoc3l	Cldn6
Atp6v0d1	Gm8909
Ddx49	Syngr3
Dctd	Nubp2
Slc7a5	Sapcd1
Zfpm1	Dact2
Gm35021	Lonp1
Zfp868	Hdgfl2
Zfp866	Kdm4b
Dusp4	Gm11110
Cklf	Tpsg1
Car7	Nars
Naf1	Ndfip1
Chtf8	Lars
Gm9376	Commd10
Dzip1	Rttn
Rb1	Tmem241
Nt5dc2	4933424G05Rik
Fam149b	Cdc25c
Cfap70	Fam53c
Nufip1	Tcof1
Rgcc	Pip5k1b
Sugt1	Htr7
Ccser2	Pygm
Gch1	Rhod
Ppif	Aldh18a1
Dleu2	Cpn1
Peli2	Fam111a
Anxa8	Gbf1
Lpar6	Gm46649
Sucla2	Eef1g
Fbxl3	Eno4
Cma1	RLTR10-int
Zdhhc20	X24_LINE
Timm8b	MER57-int
Tmem30a	Kanga1b
Poglut3	MMERGLN_LTR
Ttk	IAPA_MM-int
Scaper	RLTR10
Trim43c	RLTR43C
U2surp	IAPLTR3-int
Zfp560	Arthur1A
Rbp2	LTR33C
Gm2735	RLTR20A
S1pr5	MER58C
Nck1	MamGypsy2-LTR
Cln6	L1M2a
Cdv3	LTR73
Rab11a	LTR90B
Snx1	RLTR5_Mm
Car12	Eulor2B
Mmp1b
Taf1d
Gm19299
Gm5745
Faiml
Cep70
Cd3e
Mpzl3
Plod2
Inka1
Gm11703
Fbxl20
Pnpt1
Rflnb
Asb3
Krt19
Nsrp1
Eif1
Hap1
Nprl3
Dnajc7
Shmt1
Hsd17b1
Slc5a10
Gm4926
Gm23849
Rnu2-10
Slc46a1
Pyy
Gm11585
Map2k4
Gm25930
P4ha2
Dnah2
Gpx3
Selenom
Tcn2
Gm11956
Cox11
Cyb5d2
Rps12-ps19
Snx11
Pnpo
Npm1
H2ac25
Prpsap1
Sox15
Eif4a1
AU040972
Dnai2
Cd300c2
Taco1
Rab34
Zfp750
Utp18
Rad50
Chct1
Appbp2os
Ccdc117
Gm11964
Pold2
Sanbr
Trim7
Cd7
Gm8756
H2ac11
Nol7
H1f2
H2ac4
H3c2
H3c1
H1f1
Gmpr
Smn1
Gm5626
Cdkal1
Psmg4
Gdi2
Plk2
Smad5
F2r
H2bc13
H1f5
H1f3
H1f4
H2bc4
Ubqln1
Fbxw17
Tmem171
Uqcrb
Zfp131
Trim27
Gm7695
Slc30a5
Tmem267
Trappc6b
Gm24233
Mgat2
Hbp1
Gm7986
Zfp277
Rab10
Gm32828
Smc6
Gpx2
Max
Chga
Cfl2
D430020J02Rik
Matn3
Wdr35
Strn3
Dpf3
Dcaf4
Rbm25
Rnf139
Gm20150
Tsg101-ps
Myo10
Otulinl
Gm7908
Alg10b
Ptp4a3
Rapgef3
Vdr
Kansl2
Taf2
Larp4
Slc4a8
H1f0
Adsl
Rimoc1
Ccdc184
Slc39a4
Ly6f
Poldip3
Gm25140
Synj1
Gart
Atg3
Mapk1
Zbtb11os1
Senp7
Tomm70a
Vps26c
Pam16
Gm5809
Ppil2
Gm7072
Abca17
C2
Ndc80
Memo1
Cd2ap
Zfp677
Zfp53
Slc22a7
2310039H08Rik
Brd4
Cyp4f17
Zfp955b
Tomm6os
Gm8909
Mrpl14
Cramp1
Dhx16
Lonp1
Galm
Tsr3
Rprd1a
Pik3c3
Pcyox1l
Fech
Oacyl
Pcdhga12
Chmp1b
Fem1c
Arl14epl
Dtwd2
Prdm6
Taf4b
Kctd1
4933424G05Rik
Pstpip2
Usp14
Paip2
Snrpd1
Sema6a
Afap1l2
Mlana
1700030N03Rik
Rhod
Marveld1
Cpn1
Ppp1r32
Cpsf7
Cnnm2
Carnmt1
D030056L22Rik
Pcgf6
Zfand5
Fau
Arl2
Gm46649
1810009A15Rik
Gm960
RLTR13B4
Penelope1_Vert
MurSatRep1
MER106B
RLTR26
RLTR47
UCON86
RLTR19-int
LTRIS4A
RLTR6_Mm
UCON80_AMi
Charlie17b
RLTR20A
hAT-5_Mam
LTR52
Kanga11a
L1M3f
X2a_DNA
RLTR5_Mm
MLTR31C_MM
GSAT_MM
Charlie20a
