# Supplementary material for: Embryonic signatures of intergenerational epigenetic inheritance across paternal environments and genetic backgrounds
Source: EMBO J. 2025 Sep 26;44(22):6750–81. doi: 10.1038/s44318-025-00556-4 (PMC12624057; doi:10.1038/s44318-025-00556-4)
Supplement: Supplementary file 17 — Dataset EV16 [file 44318_2025_556_MOESM17_ESM.xlsx]

## Sheet: Sheet1
Dataset EV16 – Overrepresentation analysis of hypervariable genes across paternal environments in young B6J background
GroupID	Category	Term	Description	LogP	Log(q-value)	Genes	Symbols	InTerm_InList	Comparison	Background
1_Summary	KEGG Pathway	mmu05146	Amoebiasis - Mus musculus (house mouse)	-4.74348	-0.482791	12826,14268,16193,16775,16777,16779,18706,18797,20416,20662,21894,70584,98932,23876,54409,22637,11350,13845,231858,13871,21810	Col4a1,Fn1,Il6,Lama4,Lamb1,Lamb2,Pik3ca,Plcb3,Shc1,Sos1,Tln1,Pak4,Myl9,Fbln5,Ramp2,Zap70,Abl1,Ephb3,Radil,Ercc2,Tgfbi	21/-	nABX vs CON	YoungB6J
2_Summary	Reactome Gene Sets	R-MMU-912526	Interleukin receptor SHC signaling	-3.89231	-0.466764	16332,18706,20416,20662,13871,227331,13867,226548,14268,21894,11350,70584,12826,13845,13848,14174,21844,22637,13430,18797,110524,227333,19732,20112,107932,16193,20743,26403,13433,22415,108083	Inppl1,Pik3ca,Shc1,Sos1,Ercc2,Gigyf2,Erbb3,Aph1a,Fn1,Tln1,Abl1,Pak4,Col4a1,Ephb3,Ephb6,Fgf3,Tiam1,Zap70,Dnm2,Plcb3,Dgkq,Dgkd,Rgl2,Rps6ka2,Chd4,Il6,Sptbn2,Map3k11,Dnmt1,Wnt3,Pip4k2b	31/-	nABX vs CON	YoungB6J
3_Summary	KEGG Pathway	mmu04360	Axon guidance - Mus musculus (house mouse)	-3.80448	-0.466764	11350,13845,13848,18706,19876,70584,98932,140570,237860,245857,14174,14268,20662,108083,108100,21844	Abl1,Ephb3,Ephb6,Pik3ca,Robo1,Pak4,Myl9,Plxnb2,Ssh2,Ssh3,Fgf3,Fn1,Sos1,Pip4k2b,Baiap2,Tiam1	16/-	nABX vs CON	YoungB6J
4_Summary	Reactome Gene Sets	R-MMU-422475	Axon guidance	-3.6379	-0.466764	11350,12826,13430,13845,13848,18706,19876,20416,20662,20743,21894,226548,14268,16775,18771,54409,75723,77044,84004,217325,229700,100038489,14174,17979,21410,140570,381157,13511	Abl1,Col4a1,Dnm2,Ephb3,Ephb6,Pik3ca,Robo1,Shc1,Sos1,Sptbn2,Tln1,Aph1a,Fn1,Lama4,Pknox1,Ramp2,Amotl1,Arid2,Mcam,Llgl2,Rbm15,Apela,Fgf3,Ncoa3,Hnf1b,Plxnb2,Greb1l,Dsg2	28/-	nABX vs CON	YoungB6J
5_Summary	GO Biological Processes	GO:0030036	actin cytoskeleton organization	-3.38352	-0.312026	11350,13430,13631,14107,16332,18706,20416,20740,20743,21894,22004,75723,98932,108100,215114,217325,237860,245857,269587	Abl1,Dnm2,Eef2k,Fat1,Inppl1,Pik3ca,Shc1,Sptan1,Sptbn2,Tln1,Tpm2,Amotl1,Myl9,Baiap2,Hip1,Llgl2,Ssh2,Ssh3,Epb41	19/-	nABX vs CON	YoungB6J
6_Summary	GO Biological Processes	GO:0048536	spleen development	-3.32327	-0.312026	11350,16468,53945,56532,229700,13845,14174,15417,16004,16193,17979,18706,18776,19876,21410	Abl1,Jarid2,Slc40a1,Ripk3,Rbm15,Ephb3,Fgf3,Hoxb9,Igf2r,Il6,Ncoa3,Pik3ca,Prl3b1,Robo1,Hnf1b	15/-	nABX vs CON	YoungB6J
7_Summary	GO Biological Processes	GO:0006402	mRNA catabolic process	-3.31238	-0.312026	20823,56463,67578,68092,229512,230594,234594,434080,668137,13631,13164,16193,21453,66971,140570,216766,227331,20815,20926,64340,66637,70312,75956,83701,101471,219158,320632	Ssb,Snd1,Patl2,Ncbp2,Smg5,Tut4,Cnot1,Eif4a3l2,Eif4a3l1,Eef2k,Dazl,Il6,Tcof1,Cdk5rap1,Plxnb2,Gemin5,Gigyf2,Srpk1,Supt6,Dhx38,Tsen15,Cactin,Srrm2,Srrt,Phrf1,Ccar2,Snrnp200	27/-	nABX vs CON	YoungB6J
8_Summary	WikiPathways	WP1596	Iron homeostasis	-3.12481	-0.219341	16175,16193,53945,12826,14268,18706,18797,22083,230594,13848,16172,67581	Il1a,Il6,Slc40a1,Col4a1,Fn1,Pik3ca,Plcb3,Ctr9,Tut4,Ephb6,Il17ra,Tbc1d23	12/-	nABX vs CON	YoungB6J
9_Summary	Reactome Gene Sets	R-MMU-6806834	Signaling by MET	-3.08209	-0.219341	14268,16775,18706,20416,20662,319939	Fn1,Lama4,Pik3ca,Shc1,Sos1,Tns3	6/-	nABX vs CON	YoungB6J
10_Summary	GO Biological Processes	GO:0001960	negative regulation of cytokine-mediated signaling pathway	-2.95186	-0.150257	16193,19876,21873,70312,227331,243262	Il6,Robo1,Tjp2,Cactin,Gigyf2,Oas1f	6/-	nABX vs CON	YoungB6J
11_Summary	GO Biological Processes	GO:0051897	positive regulation of phosphatidylinositol 3-kinase/protein kinase B signal transduction	-2.91596	-0.143404	14268,16193,17188,18706,19732,54616,105387,228361,20112,22637,108100,268973	Fn1,Il6,Maz,Pik3ca,Rgl2,Extl3,Akr1c14,Ambra1,Rps6ka2,Zap70,Baiap2,Nlrc4	12/-	nABX vs CON	YoungB6J
12_Summary	Reactome Gene Sets	R-MMU-9012999	RHO GTPase cycle	-2.80715	-0.143404	13511,13830,18706,20257,20662,21763,21873,22637,26403,69710,70584,83397,83669,84004,108100,214804,11350,13424,56430,57294,98932	Dsg2,Stom,Pik3ca,Stmn2,Sos1,Tex2,Tjp2,Zap70,Map3k11,Arap1,Pak4,Akap12,Wdr6,Mcam,Baiap2,Syde2,Abl1,Dync1h1,Clip1,Rps27,Myl9	21/-	nABX vs CON	YoungB6J
13_Summary	GO Biological Processes	GO:0044089	positive regulation of cellular component biogenesis	-2.80291	-0.143404	11350,13424,13430,13631,13845,23854,27410,52864,56430,68606,69710,108083,108100,226407,228361,234594,329015	Abl1,Dync1h1,Dnm2,Eef2k,Ephb3,Def8,Abca3,Slx4,Clip1,Ppm1f,Arap1,Pip4k2b,Baiap2,Rab3gap1,Ambra1,Cnot1,Atg2a	17/-	nABX vs CON	YoungB6J
14_Summary	GO Biological Processes	GO:0040008	regulation of growth	-2.80194	-0.143404	11350,11545,13430,14268,15567,16468,17756,17979,18706,20437,21410,22415,54616,68606,98402,110058,211652,219158,269424	Abl1,Parp1,Dnm2,Fn1,Slc6a4,Jarid2,Map2,Ncoa3,Pik3ca,Siah1a,Hnf1b,Wnt3,Extl3,Ppm1f,Sh3bp4,Syt17,Wwc1,Ccar2,Jade1	19/-	nABX vs CON	YoungB6J
15_Summary	GO Biological Processes	GO:0048589	developmental growth	-2.76573	-0.138509	13871,16468,16779,17761,17979,19876,20662,20743,21410,21844,22083,23876,68510,77044,217325,227331	Ercc2,Jarid2,Lamb2,Map7,Ncoa3,Robo1,Sos1,Sptbn2,Hnf1b,Tiam1,Ctr9,Fbln5,Ints1,Arid2,Llgl2,Gigyf2	16/-	nABX vs CON	YoungB6J
16_Summary	GO Biological Processes	GO:0045785	positive regulation of cell adhesion	-2.67638	-0.0907232	11350,11776,13430,13848,14268,16175,16193,16777,16779,20163,22637,68606,68750,77044,228361	Abl1,Ap3d1,Dnm2,Ephb6,Fn1,Il1a,Il6,Lamb1,Lamb2,Rsu1,Zap70,Ppm1f,Rreb1,Arid2,Ambra1	15/-	nABX vs CON	YoungB6J
17_Summary	GO Biological Processes	GO:0031346	positive regulation of cell projection organization	-2.59371	-0.0572932	11350,13430,13631,14268,16193,19876,20257,21844,22415,23854,56430,68750,69710,108100,140570,13845,16332,17756,106633,140500,110058,269587	Abl1,Dnm2,Eef2k,Fn1,Il6,Robo1,Stmn2,Tiam1,Wnt3,Def8,Clip1,Rreb1,Arap1,Baiap2,Plxnb2,Ephb3,Inppl1,Map2,Ift140,Acap3,Syt17,Epb41	22/-	nABX vs CON	YoungB6J
18_Summary	KEGG Pathway	mmu05143	African trypanosomiasis - Mus musculus (house mouse)	-2.52258	-0.017766	16193,16775,18797,13867,14174	Il6,Lama4,Plcb3,Erbb3,Fgf3	5/-	nABX vs CON	YoungB6J
19_Summary	GO Biological Processes	GO:0033146	regulation of intracellular estrogen receptor signaling pathway	-2.48824	-0.00459955	11545,17979,228545,234594	Parp1,Ncoa3,Vps18,Cnot1	4/-	nABX vs CON	YoungB6J
20_Summary	GO Biological Processes	GO:0048598	embryonic morphogenesis	-2.38796	0	11350,14174,14268,15417,17979,20662,21410,22083,22415,73750,93673,106633,140570,217325,434080,668137,100038489	Abl1,Fgf3,Fn1,Hoxb9,Ncoa3,Sos1,Hnf1b,Ctr9,Wnt3,Whrn,Nat8f2,Ift140,Plxnb2,Llgl2,Eif4a3l2,Eif4a3l1,Apela	17/-	nABX vs CON	YoungB6J
GroupID	Category	Term	Description	LogP	Log(q-value)	Genes	Symbols	InTerm_InList	Comparison	Background
1_Summary	Reactome Gene Sets	R-MMU-2299718	Condensation of Prophase Chromosomes	-8.25339	-3.9927	19645,68024,97114,97908,319149,319150,319153,319158,319159,319160,319164,319179,319181,326619,13340,14784,15183,19045,63959,20823,231329,235459,16416,14245,12575,50708,15507,12445,19179,76073,241915,56200,17246,58801,74197,26921,52563,72107,11974,12955,13666,14778,14815,15512,20463,20656,21672,70369,277854	Rb1,H2bc4,H3c15,H3c8,H3c4,H3c2,H3c11,H4c9,H4c11,H4c12,H2ac6,H2bc6,H2bc8,H4c1,Slc29a2,Grb2,Hdac3,Ppp1ca,Slc29a1,Ssb,Polr2b,Gtf2a2,Itgb3,Lpin1,Cdkn1a,H1f2,Hspb1,Ccnd3,Psmc1,Pcgf5,Phc3,Ddx21,Mdm2,Pmaip1,Gtf2e1,Map4k4,Cdc23,Dscc1,Atp6v0e,Cryab,Eif2ak3,Gpx3,Nr3c1,Hspa2,Cox7a2l,Sod2,Prdx2,Bag5,Depdc5	49/-	LPHS vs CON	YoungB6J
2_Summary	Reactome Gene Sets	R-MMU-109582	Hemostasis	-4.0983	-1.13244	11932,11938,12306,14465,14784,16331,16403,16416,16452,16561,16565,17254,19084,20540,20720,21933,66082,78287,97114,97908,228139,319149,319150,319153,319899,320127,381290	Atp1b2,Atp2a2,Anxa2,Gata6,Grb2,Inpp5d,Itga6,Itgb3,Jak2,Kif1b,Kif21b,Slc3a2,Prkar1a,Slc7a7,Serpine2,Tnfrsf10b,Abhd6,Rbsn,H3c15,H3c8,P2rx3,H3c4,H3c2,H3c11,Dock6,Dgki,Atp2b4	27/-	LPHS vs CON	YoungB6J
3_Summary	KEGG Pathway	mmu04115	p53 signaling pathway - Mus musculus (house mouse)	-3.98575	-1.10527	12445,12450,12521,12575,13663,17246,20135,21933,26374,58801,15512,19645,52563,53317,74370,81702	Ccnd3,Ccng1,Cd82,Cdkn1a,Ei24,Mdm2,Rrm2,Tnfrsf10b,Cop1,Pmaip1,Hspa2,Rb1,Cdc23,Plrg1,Rptor,Ankrd17	16/-	LPHS vs CON	YoungB6J
4_Summary	GO Biological Processes	GO:2000377	regulation of reactive oxygen species metabolic process	-3.83895	-0.976198	11847,12575,12955,14784,20656,21672,23876,56321,66811,67880,70861,98496,110279,14778	Arg2,Cdkn1a,Cryab,Grb2,Sod2,Prdx2,Fbln5,Aatf,Duoxa2,Dcxr,Akr1cl,Pid1,Bcr,Gpx3	14/-	LPHS vs CON	YoungB6J
5_Summary	GO Biological Processes	GO:0003018	vascular process in circulatory system	-3.52334	-0.767801	14630,14815,15894,16644,18158,18669,19878,20656,21814,68678,74682,93686,110279,11532,14465,15902,18429,21954,77446,16452,381290,11847,11938,13511,13666,14245,17246,20620,20788,22337,108100,109624	Gclm,Nr3c1,Icam1,Kng1,Nppb,Abcb1b,Rock2,Sod2,Tgfbr3,Smtnl1,Wdr35,Rbfox2,Bcr,Adh5,Gata6,Id2,Oxt,Tnni3,Heg1,Jak2,Atp2b4,Arg2,Atp2a2,Dsg2,Eif2ak3,Lpin1,Mdm2,Plk2,Srebf2,Vdr,Baiap2,Cald1	32/-	LPHS vs CON	YoungB6J
6_Summary	GO Biological Processes	GO:0072531	pyrimidine-containing compound transmembrane transport	-3.15232	-0.459828	13340,63959,70129,80721,13521,17254,80979	Slc29a2,Slc29a1,Slc44a4,Slc19a3,Slc26a2,Slc3a2,Slc26a5	7/-	LPHS vs CON	YoungB6J
7_Summary	GO Biological Processes	GO:1902175	regulation of oxidative stress-induced intrinsic apoptotic signaling pathway	-3.09615	-0.421106	15507,20656,22361,50754,70369,209027	Hspb1,Sod2,Vnn1,Fbxw7,Bag5,Pycr1	6/-	LPHS vs CON	YoungB6J
8_Summary	KEGG Pathway	mmu04216	Ferroptosis - Mus musculus (house mouse)	-3.01945	-0.371547	14630,17254,18174,22042,71775,433256,11932,22337,381290	Gclm,Slc3a2,Slc11a2,Tfrc,Inhca,Acsl5,Atp1b2,Vdr,Atp2b4	9/-	LPHS vs CON	YoungB6J
9_Summary	GO Biological Processes	GO:2001233	regulation of apoptotic signaling pathway	-2.96127	-0.323828	13663,13666,14630,15507,15894,16403,16452,17246,19045,19645,20482,20656,21343,21672,22361,50754,56321,58801,70369,209027,217356,232679,433256	Ei24,Eif2ak3,Gclm,Hspb1,Icam1,Itga6,Jak2,Mdm2,Ppp1ca,Rb1,Skil,Sod2,Taf6,Prdx2,Vnn1,Fbxw7,Aatf,Pmaip1,Bag5,Pycr1,Tmc8,Zc3hc1,Acsl5	23/-	LPHS vs CON	YoungB6J
10_Summary	KEGG Pathway	mmu00220	Arginine biosynthesis - Mus musculus (house mouse)	-2.74988	-0.142402	11847,14718,76282,108682,21991,79459,209027	Arg2,Got1,Gpt,Gpt2,Tpi1,Aldoart2,Pycr1	7/-	LPHS vs CON	YoungB6J
11_Summary	Reactome Gene Sets	R-MMU-210991	Basigin interactions	-2.63761	-0.0490125	11932,16403,17254,20540,14784,16331,16416,21933	Atp1b2,Itga6,Slc3a2,Slc7a7,Grb2,Inpp5d,Itgb3,Tnfrsf10b	8/-	LPHS vs CON	YoungB6J
12_Summary	GO Biological Processes	GO:0006638	neutral lipid metabolic process	-2.55841	0	14245,14385,16890,52123,66082,193742,320127,381072	Lpin1,Slc37a4,Lipe,Agpat5,Abhd6,Abhd16a,Dgki,Abca17	8/-	LPHS vs CON	YoungB6J
13_Summary	GO Biological Processes	GO:0045765	regulation of angiogenesis	-2.49156	0	13636,14465,15507,16175,16416,17228,19878,20620,23876,101540,109901,239528,246703,381290,21814,50754,192197,18645,26921,212307	Efna1,Gata6,Hspb1,Il1a,Itgb3,Cma1,Rock2,Plk2,Fbln5,Prkd2,Cela1,Ago2,Naxe,Atp2b4,Tgfbr3,Fbxw7,Bcas3,Pfn2,Map4k4,Mapre2	20/-	LPHS vs CON	YoungB6J
14_Summary	GO Biological Processes	GO:2000479	regulation of cAMP-dependent protein kinase activity	-2.45464	0	19084,76089,381290	Prkar1a,Rapgef2,Atp2b4	3/-	LPHS vs CON	YoungB6J
15_Summary	GO Biological Processes	GO:0042391	regulation of membrane potential	-2.44617	0	11932,11938,13511,14630,14718,20620,20656,58801,63959,80979,83997,93686,98496,108100,209027,228139,320127	Atp1b2,Atp2a2,Dsg2,Gclm,Got1,Plk2,Sod2,Pmaip1,Slc29a1,Slc26a5,Slmap,Rbfox2,Pid1,Baiap2,Pycr1,P2rx3,Dgki	17/-	LPHS vs CON	YoungB6J
16_Summary	WikiPathways	WP1253	Type II interferon signaling IFNG	-2.43723	0	12265,15894,16362,16452,15183,15235,16416,19645,21841,70861	Ciita,Icam1,Irf1,Jak2,Hdac3,Mst1,Itgb3,Rb1,Tia1,Akr1cl	10/-	LPHS vs CON	YoungB6J
17_Summary	GO Biological Processes	GO:0043068	positive regulation of programmed cell death	-2.35725	0	11938,12575,13663,13666,14465,14815,15183,15235,16331,16362,16403,16452,16852,19045,19268,20482,20656,21343,21841,21933,22337,22361,50754,58801,70861,74682,76089,77771	Atp2a2,Cdkn1a,Ei24,Eif2ak3,Gata6,Nr3c1,Hdac3,Mst1,Inpp5d,Irf1,Itga6,Jak2,Lgals1,Ppp1ca,Ptprf,Skil,Sod2,Taf6,Tia1,Tnfrsf10b,Vdr,Vnn1,Fbxw7,Pmaip1,Akr1cl,Wdr35,Rapgef2,Csrnp3	28/-	LPHS vs CON	YoungB6J
18_Summary	GO Biological Processes	GO:1903037	regulation of leukocyte cell-cell adhesion	-2.31095	0	11847,12479,15507,15894,16175,16362,16452,16852,19084,21672,22042,22361,22637,26992,109254,240354,15902,16331,16416,19645,74370	Arg2,Cd1d1,Hspb1,Icam1,Il1a,Irf1,Jak2,Lgals1,Prkar1a,Prdx2,Tfrc,Vnn1,Zap70,Brd7,Adtrp,Malt1,Id2,Inpp5d,Itgb3,Rb1,Rptor	21/-	LPHS vs CON	YoungB6J
19_Summary	KEGG Pathway	mmu00350	Tyrosine metabolism - Mus musculus (house mouse)	-2.26287	0	11532,14718,71872,621603	Adh5,Got1,Aox4,Aldh3b2	4/-	LPHS vs CON	YoungB6J
20_Summary	GO Biological Processes	GO:0007157	heterophilic cell-cell adhesion via plasma membrane cell adhesion molecules	-2.26287	0	12558,16852,71740,84004,13511,19268,235472	Cdh2,Lgals1,Nectin4,Mcam,Dsg2,Ptprf,Prtg	7/-	LPHS vs CON	YoungB6J
