# Supplementary material for: Embryonic signatures of intergenerational epigenetic inheritance across paternal environments and genetic backgrounds
Source: EMBO J. 2025 Sep 26;44(22):6750–81. doi: 10.1038/s44318-025-00556-4 (PMC12624057; doi:10.1038/s44318-025-00556-4)
Supplement: Supplementary file 18 — Dataset EV17 [file 44318_2025_556_MOESM18_ESM.xlsx]

## Sheet: Sheet1
Dataset EV17 – Overrepresentation analysis of hypervariable genes specific to paternal treatment across genetic backgrounds
GO	Description	_LogP_BothTreatments	_LogP_nABX_Specific	_LogP_LPHS_Specific
R-MMU-8951664	Neddylation	0	-2.57717	0
GO:0032103	positive regulation of response to external stimulus	0	-2.96467	0
GO:0048562	embryonic organ morphogenesis	0	-2.60249	0
GO:0098771	inorganic ion homeostasis	0	-2.12817	0
R-MMU-6798695	Neutrophil degranulation	0	-2.91646	0
GO:0048514	blood vessel morphogenesis	0	0	-2.23723
GO:0044283	small molecule biosynthetic process	-3.17924	0	0
GO:0010817	regulation of hormone levels	-3.13671	0	0
GO:0045785	positive regulation of cell adhesion	-3.12913	0	0
