# Supplementary material for: Embryonic signatures of intergenerational epigenetic inheritance across paternal environments and genetic backgrounds
Source: EMBO J. 2025 Sep 26;44(22):6750–81. doi: 10.1038/s44318-025-00556-4 (PMC12624057; doi:10.1038/s44318-025-00556-4)
Supplement: Supplementary file 19 — Dataset EV18 [file 44318_2025_556_MOESM19_ESM.xlsx]

## Sheet: Sheet1
Dataset EV18 – DE smallRNAs in sperm of mature vs young FVB males
SmallRNA	baseMean	log2FoldChange	lfcSE	stat	pvalue	padj	SmallRNA_Type	DE_Condition
tRNA-Ala-AGC-3	96.616	1.34568	0.443138	3.03672	0.00239167	0.0204379	tRNA	Mature_vs_Young
tRNA-Ala-AGC-4	125.807	1.60688	0.371746	4.32253	1.54248e-05	0.000966618	tRNA	Mature_vs_Young
tRNA-Ala-CGC-1	235.205	1.055	0.329994	3.19702	0.00138856	0.0137394	tRNA	Mature_vs_Young
tRNA-Ala-TGC-3	170.211	0.985847	0.323325	3.0491	0.00229532	0.0204379	tRNA	Mature_vs_Young
tRNA-Ala-TGC-4	56.8102	1.90675	0.405997	4.69645	2.64723e-06	0.00049768	tRNA	Mature_vs_Young
tRNA-Cys-GCA-1	2755.58	-1.20952	0.376037	-3.2165	0.00129764	0.0135531	tRNA	Mature_vs_Young
tRNA-Cys-GCA-2	4498.51	-1.24583	0.378538	-3.29116	0.000997766	0.0133827	tRNA	Mature_vs_Young
tRNA-Cys-GCA-24	25.3126	-1.93307	0.659838	-2.92961	0.00339384	0.0220629	tRNA	Mature_vs_Young
tRNA-Cys-GCA-3	11961.8	-1.23721	0.367189	-3.36942	0.000753275	0.0133827	tRNA	Mature_vs_Young
tRNA-Cys-GCA-4	1427	-1.1401	0.388303	-2.9361	0.00332369	0.0220629	tRNA	Mature_vs_Young
tRNA-Cys-GCA-5	79.2558	-1.37287	0.463252	-2.96354	0.00304119	0.0219901	tRNA	Mature_vs_Young
tRNA-Cys-GCA-6	65.8554	-1.27766	0.495687	-2.57756	0.00995019	0.047965	tRNA	Mature_vs_Young
tRNA-Gln-TTG-1	971.941	-0.927904	0.328247	-2.82685	0.0047009	0.0262422	tRNA	Mature_vs_Young
tRNA-Gln-TTG-3	595.847	-0.885761	0.321907	-2.75161	0.00593039	0.0318546	tRNA	Mature_vs_Young
tRNA-Glu-CTC-2	1867.46	1.69171	0.443807	3.81182	0.000137948	0.00518686	tRNA	Mature_vs_Young
tRNA-Glu-CTC-4	237.255	1.74934	0.551792	3.1703	0.00152284	0.0143147	tRNA	Mature_vs_Young
tRNA-Glu-TTC-3	69.1328	1.01496	0.350637	2.89462	0.00379616	0.0237892	tRNA	Mature_vs_Young
tRNA-Gly-CCC-5	69733.5	-1.23726	0.381612	-3.2422	0.0011861	0.0133827	tRNA	Mature_vs_Young
tRNA-Gly-GCC-1	44966.4	-1.17699	0.401874	-2.92875	0.00340332	0.0220629	tRNA	Mature_vs_Young
tRNA-Gly-GCC-2	1.20638e+06	-1.23742	0.37852	-3.26911	0.00107887	0.0133827	tRNA	Mature_vs_Young
tRNA-Gly-GCC-3	199062	-1.24981	0.378964	-3.29796	0.000973892	0.0133827	tRNA	Mature_vs_Young
tRNA-Gly-GCC-4	71066.5	-1.22433	0.37535	-3.26183	0.00110695	0.0133827	tRNA	Mature_vs_Young
tRNA-Leu-TAA-1	72.941	-1.43325	0.483343	-2.9653	0.0030239	0.0219901	tRNA	Mature_vs_Young
tRNA-Lys-CTT-3	74638.2	-1.16741	0.387031	-3.01631	0.0025587	0.0209146	tRNA	Mature_vs_Young
tRNA-Ser-AGA-1	46.0272	-1.60722	0.559645	-2.87186	0.00408061	0.0247469	tRNA	Mature_vs_Young
tRNA-Ser-AGA-2	129.801	-1.3392	0.413783	-3.23648	0.00121013	0.0133827	tRNA	Mature_vs_Young
tRNA-Ser-GCT-1	51.2816	-1.52181	0.538923	-2.82379	0.00474593	0.0262422	tRNA	Mature_vs_Young
tRNA-Ser-GCT-3	68.0703	-1.25397	0.465161	-2.69578	0.00702231	0.0356809	tRNA	Mature_vs_Young
tRNA-Ser-TGA-1	33.7425	-1.88072	0.69435	-2.7086	0.0067567	0.035285	tRNA	Mature_vs_Young
tRNA-Ser-TGA-2	58.2643	-1.27791	0.446776	-2.86029	0.0042325	0.024866	tRNA	Mature_vs_Young
tRNA-Tyr-GTA-3	29.3108	1.72375	0.513096	3.3595	0.00078083	0.0133827	tRNA	Mature_vs_Young
tRNA-Val-AAC-1	428.142	-0.908358	0.34039	-2.66858	0.00761725	0.0376853	tRNA	Mature_vs_Young
tRNA-Val-AAC-2	378.305	-1.96922	0.467963	-4.20807	2.57561e-05	0.00121053	tRNA	Mature_vs_Young
tRNA-Val-AAC-3	285.72	-1.53696	0.465592	-3.30109	0.000963105	0.0133827	tRNA	Mature_vs_Young
tRNA-Val-CAC-2	8298.27	-1.32958	0.360494	-3.6882	0.000225842	0.00707639	tRNA	Mature_vs_Young
tRNA-Val-CAC-3	105.772	-1.98914	0.459239	-4.33138	1.48181e-05	0.000966618	tRNA	Mature_vs_Young
tRNA-Val-CAC-4	598.361	-1.15542	0.388576	-2.97348	0.00294443	0.0219901	tRNA	Mature_vs_Young
tRX-Ala-NNN-8	9.36875	2.38657	0.67805	3.51976	0.000431931	0.0116004	tRNA	Mature_vs_Young
tRX-Lys-NNN-22	1231.75	1.5258	0.443673	3.43902	0.000583822	0.0133827	tRNA	Mature_vs_Young
mmu-mir-26b	1335.05	1.16737	0.305752	3.81803	0.000134522	0.00108466	miRNA	Mature_vs_Young
mmu-miR-26b-5p	1330.06	1.16393	0.30645	3.7981	0.000145807	0.00115849	miRNA	Mature_vs_Young
mmu-mir-3535	1542.09	2.52451	0.379376	6.65436	2.84535e-11	6.36647e-09	miRNA	Mature_vs_Young
mmu-miR-3535	586.675	3.17637	0.394806	8.04539	8.59686e-16	2.56473e-13	miRNA	Mature_vs_Young
mmu-miR-181a-5p	33.4662	1.48845	0.596838	2.4939	0.0126348	0.0436608	miRNA	Mature_vs_Young
mmu-mir-1843b	33.3347	2.25706	0.771124	2.92698	0.00342271	0.0162081	miRNA	Mature_vs_Young
mmu-miR-1843b-3p	20.4099	2.91394	0.905458	3.21819	0.00129002	0.00704007	miRNA	Mature_vs_Young
mmu-mir-199a-2	162.071	1.33983	0.376869	3.55516	0.000377742	0.00266204	miRNA	Mature_vs_Young
mmu-miR-199a-3p	154.107	1.32228	0.375947	3.51719	0.000436145	0.00295719	miRNA	Mature_vs_Young
mmu-miR-350-3p	85.5829	-1.31041	0.509715	-2.57087	0.0101444	0.0373629	miRNA	Mature_vs_Young
mmu-mir-664	41.5583	2.59626	0.59567	4.35855	1.30924e-05	0.000195434	miRNA	Mature_vs_Young
mmu-miR-664-3p	35.9825	2.73026	0.57619	4.73847	2.15342e-06	4.94182e-05	miRNA	Mature_vs_Young
mmu-mir-205	25.7791	3.00399	0.770143	3.90057	9.59676e-05	0.000850406	miRNA	Mature_vs_Young
mmu-miR-205-5p	10.5434	3.55138	0.938444	3.78433	0.000154126	0.00121002	miRNA	Mature_vs_Young
mmu-mir-29b-2	51.8177	1.8355	0.501286	3.66158	0.000250664	0.00183889	miRNA	Mature_vs_Young
mmu-miR-29b-3p	39.9082	1.66495	0.563648	2.95388	0.00313804	0.015019	miRNA	Mature_vs_Young
mmu-mir-135a-2	11.068	2.64977	0.867414	3.0548	0.00225213	0.0116512	miRNA	Mature_vs_Young
mmu-miR-135a-5p	9.20991	2.81623	0.9992	2.81849	0.00482501	0.0210653	miRNA	Mature_vs_Young
mmu-let-7i	1486.18	2.27535	0.36623	6.21291	5.20117e-10	6.65007e-08	miRNA	Mature_vs_Young
mmu-let-7i-5p	1483.51	2.27909	0.366377	6.2206	4.95257e-10	6.65007e-08	miRNA	Mature_vs_Young
mmu-mir-26a-2	1474.03	0.921379	0.251369	3.66544	0.000246909	0.00182631	miRNA	Mature_vs_Young
mmu-miR-26a-5p	1441.1	0.8773	0.252595	3.47315	0.000514387	0.00343565	miRNA	Mature_vs_Young
mmu-mir-677	130.09	2.64217	0.49225	5.36753	7.98217e-08	3.10611e-06	miRNA	Mature_vs_Young
mmu-miR-677-5p	58.8978	2.09775	0.537087	3.90578	9.39202e-05	0.000840586	miRNA	Mature_vs_Young
mmu-miR-677-3p	71.1925	3.18654	1.1652	2.73475	0.00624279	0.0261089	miRNA	Mature_vs_Young
mmu-mir-146a	57.0459	1.93381	0.451862	4.27965	1.8719e-05	0.000250052	miRNA	Mature_vs_Young
mmu-miR-146a-5p	56.749	1.93922	0.450404	4.30551	1.66604e-05	0.000229401	miRNA	Mature_vs_Young
mmu-mir-324	56.7963	1.49392	0.425863	3.50798	0.000451525	0.00303846	miRNA	Mature_vs_Young
mmu-mir-193a	10.5211	3.50308	1.22813	2.85238	0.00433937	0.0195163	miRNA	Mature_vs_Young
mmu-miR-365-2-5p	2.78878	5.91977	1.92094	3.0817	0.00205823	0.0107726	miRNA	Mature_vs_Young
mmu-mir-21a	1585.63	1.27906	0.287039	4.45605	8.34847e-06	0.000153013	miRNA	Mature_vs_Young
mmu-miR-21a-5p	1544.2	1.24714	0.294097	4.24056	2.22963e-05	0.000273358	miRNA	Mature_vs_Young
mmu-mir-196a-1	23.9983	2.44257	0.857642	2.848	0.00439945	0.0195896	miRNA	Mature_vs_Young
mmu-miR-196a-5p	19.1756	2.28691	0.894597	2.55636	0.0105775	0.0384279	miRNA	Mature_vs_Young
mmu-mir-10a	6995.12	1.48121	0.339847	4.35846	1.30983e-05	0.000195434	miRNA	Mature_vs_Young
mmu-miR-10a-5p	6642.11	1.41023	0.337882	4.17374	2.99638e-05	0.000346656	miRNA	Mature_vs_Young
mmu-mir-152	291.858	1.68982	0.415445	4.0675	4.75196e-05	0.000477866	miRNA	Mature_vs_Young
mmu-miR-152-3p	291.64	1.68805	0.415295	4.06471	4.80921e-05	0.00047825	miRNA	Mature_vs_Young
mmu-mir-3064	39.9264	2.82103	0.859073	3.2838	0.00102417	0.00580147	miRNA	Mature_vs_Young
mmu-miR-3064-5p	33.4512	3.43039	1.41275	2.42817	0.0151754	0.0493891	miRNA	Mature_vs_Young
mmu-mir-6516	14.6203	2.78504	0.885737	3.14432	0.00166474	0.00876434	miRNA	Mature_vs_Young
mmu-miR-6516-3p	11.4762	3.8615	1.17018	3.29991	0.000967147	0.00560686	miRNA	Mature_vs_Young
mmu-mir-1843a	16.1696	1.97366	0.809629	2.43774	0.0147795	0.048631	miRNA	Mature_vs_Young
mmu-miR-1843a-3p	4.35661	3.95153	1.51815	2.60285	0.00924517	0.0344768	miRNA	Mature_vs_Young
mmu-mir-3068	222.963	3.81931	0.459906	8.30454	1.00208e-16	4.4843e-14	miRNA	Mature_vs_Young
mmu-miR-3068-5p	37.7345	2.63488	0.826387	3.18843	0.00143046	0.00762062	miRNA	Mature_vs_Young
mmu-miR-3068-3p	185.228	4.17759	0.474114	8.81137	1.23628e-18	1.10647e-15	miRNA	Mature_vs_Young
mmu-mir-345	17.4375	2.4805	0.830775	2.98576	0.00282872	0.0139873	miRNA	Mature_vs_Young
mmu-mir-203	146.511	1.59707	0.356236	4.48319	7.35358e-06	0.000144847	miRNA	Mature_vs_Young
mmu-miR-203-3p	141.795	1.52734	0.358305	4.26268	2.01987e-05	0.000261998	miRNA	Mature_vs_Young
mmu-mir-203b	146.292	1.59336	0.355873	4.47732	7.55855e-06	0.000144847	miRNA	Mature_vs_Young
mmu-miR-203b-5p	141.795	1.52734	0.358305	4.26268	2.01987e-05	0.000261998	miRNA	Mature_vs_Young
mmu-miR-203b-3p	4.49689	5.22003	1.4078	3.70794	0.000208956	0.00157156	miRNA	Mature_vs_Young
mmu-let-7d	2109.84	1.49769	0.375163	3.99211	6.54871e-05	0.000637076	miRNA	Mature_vs_Young
mmu-let-7d-5p	1951.33	1.47611	0.385075	3.8333	0.000126434	0.00102871	miRNA	Mature_vs_Young
mmu-let-7f-1	5706.19	2.41717	0.448152	5.39364	6.90437e-08	2.80882e-06	miRNA	Mature_vs_Young
mmu-let-7f-5p	5685.14	2.41773	0.447924	5.39763	6.75279e-08	2.80882e-06	miRNA	Mature_vs_Young
mmu-let-7f-1-3p	19.5904	2.60606	0.908903	2.86726	0.00414047	0.0188108	miRNA	Mature_vs_Young
mmu-let-7a-1	4587.85	1.02174	0.301788	3.38563	0.000710155	0.00457258	miRNA	Mature_vs_Young
mmu-let-7a-5p	4572.67	1.01562	0.302696	3.35525	0.000792935	0.00492831	miRNA	Mature_vs_Young
mmu-let-7a-1-3p	8.71018	2.72761	1.11507	2.44613	0.01444	0.0478658	miRNA	Mature_vs_Young
mmu-mir-7a-1	103.972	1.45133	0.49044	2.95925	0.00308392	0.0149195	miRNA	Mature_vs_Young
mmu-mir-3074-1	306.004	1.96355	0.43427	4.52149	6.14066e-06	0.000127812	miRNA	Mature_vs_Young
mmu-miR-3074-5p	244.035	1.84235	0.423064	4.35478	1.33201e-05	0.000195434	miRNA	Mature_vs_Young
mmu-miR-3074-1-3p	42.8606	2.50398	0.680093	3.68182	0.000231579	0.00172719	miRNA	Mature_vs_Young
mmu-mir-24-1	306.004	1.96355	0.43427	4.52149	6.14066e-06	0.000127812	miRNA	Mature_vs_Young
mmu-miR-24-3p	244.254	1.84438	0.423251	4.35765	1.31465e-05	0.000195434	miRNA	Mature_vs_Young
mmu-miR-7210-5p	45.8421	1.58322	0.587322	2.69566	0.00702484	0.0280147	miRNA	Mature_vs_Young
mmu-mir-16-1	49333.1	-1.02711	0.216483	-4.74454	2.08984e-06	4.9226e-05	miRNA	Mature_vs_Young
mmu-miR-16-5p	49312.2	-1.0289	0.216575	-4.75079	2.02624e-06	4.9226e-05	miRNA	Mature_vs_Young
mmu-miR-20a-3p	108.78	-1.10186	0.420332	-2.6214	0.00875683	0.033069	miRNA	Mature_vs_Young
mmu-let-7c-2	2078.44	2.01615	0.473711	4.25608	2.08044e-05	0.000264912	miRNA	Mature_vs_Young
mmu-let-7c-5p	2072.11	2.01527	0.474105	4.25069	2.13114e-05	0.000264912	miRNA	Mature_vs_Young
mmu-let-7b	362.672	2.1054	0.515306	4.08573	4.39383e-05	0.000462644	miRNA	Mature_vs_Young
mmu-let-7b-5p	350.798	2.12693	0.513807	4.13954	3.48e-05	0.000389325	miRNA	Mature_vs_Young
mmu-mir-196a-2	22.4137	2.81355	0.842137	3.34096	0.000834894	0.00507541	miRNA	Mature_vs_Young
mmu-miR-196a-5p.1	22.4137	2.81355	0.842137	3.34096	0.000834894	0.00507541	miRNA	Mature_vs_Young
mmu-mir-130b	71.3846	-1.09423	0.416847	-2.62501	0.00866466	0.0329994	miRNA	Mature_vs_Young
mmu-miR-130b-5p	32.6224	-1.48335	0.50827	-2.91843	0.003518	0.0165716	miRNA	Mature_vs_Young
mmu-mir-1306	122.438	-1.02913	0.421187	-2.44341	0.0145493	0.0480504	miRNA	Mature_vs_Young
mmu-miR-1306-5p	119.893	-1.07292	0.424881	-2.52523	0.0115623	0.0410727	miRNA	Mature_vs_Young
mmu-mir-3618	3.50254	4.51081	1.58583	2.84445	0.00444876	0.0197111	miRNA	Mature_vs_Young
mmu-miR-3618-5p	3.03788	4.241	1.65743	2.55879	0.0105038	0.0383712	miRNA	Mature_vs_Young
mmu-mir-185	67.5517	1.29173	0.471621	2.73892	0.00616422	0.0259013	miRNA	Mature_vs_Young
mmu-miR-185-5p	67.3137	1.29092	0.474624	2.71987	0.00653074	0.0268766	miRNA	Mature_vs_Young
mmu-mir-99a	3694.63	1.17332	0.351396	3.33903	0.000840717	0.00507541	miRNA	Mature_vs_Young
mmu-miR-99a-5p	3678.01	1.16272	0.351705	3.30595	0.00094655	0.00557344	miRNA	Mature_vs_Young
mmu-let-7c-1	2044.95	1.98377	0.47414	4.18395	2.86491e-05	0.000341879	miRNA	Mature_vs_Young
mmu-let-7c-5p.1	2030.7	1.98307	0.474741	4.17717	2.95158e-05	0.000346656	miRNA	Mature_vs_Young
mmu-let-7c-1-3p	3.04576	4.91497	1.7391	2.82616	0.00471095	0.0207699	miRNA	Mature_vs_Young
mmu-mir-125b-2	968.615	1.61738	0.371049	4.35893	1.30699e-05	0.000195434	miRNA	Mature_vs_Young
mmu-miR-125b-5p	885.022	1.50832	0.365251	4.12954	3.63494e-05	0.000401638	miRNA	Mature_vs_Young
mmu-mir-99b	227.442	0.89959	0.367008	2.45114	0.0142403	0.047693	miRNA	Mature_vs_Young
mmu-mir-125a	661.229	1.68496	0.404988	4.16052	3.17529e-05	0.000359732	miRNA	Mature_vs_Young
mmu-miR-125a-5p	642.738	1.66566	0.403949	4.12345	3.73242e-05	0.00040738	miRNA	Mature_vs_Young
mmu-mir-1b	20.4804	2.64744	0.803426	3.29519	0.00098355	0.00560686	miRNA	Mature_vs_Young
mmu-miR-1b-5p	20.4804	2.64744	0.803426	3.29519	0.00098355	0.00560686	miRNA	Mature_vs_Young
mmu-mir-1a-2	20.4804	2.64744	0.803426	3.29519	0.00098355	0.00560686	miRNA	Mature_vs_Young
mmu-miR-1a-3p	20.4804	2.64744	0.803426	3.29519	0.00098355	0.00560686	miRNA	Mature_vs_Young
mmu-mir-187	42.5402	2.29737	0.517025	4.44343	8.85351e-06	0.00015537	miRNA	Mature_vs_Young
mmu-miR-187-3p	42.0212	2.27074	0.518941	4.37573	1.21029e-05	0.000193431	miRNA	Mature_vs_Young
mmu-mir-1949	59.5281	3.79919	0.672225	5.65166	1.58906e-08	8.36595e-07	miRNA	Mature_vs_Young
mmu-miR-1949	58.8997	3.78089	0.675109	5.60042	2.13836e-08	1.06324e-06	miRNA	Mature_vs_Young
mmu-mir-145a	1560.54	0.935933	0.313959	2.98106	0.00287248	0.0141257	miRNA	Mature_vs_Young
mmu-miR-145a-5p	1469.63	0.955177	0.314051	3.04147	0.00235429	0.0120068	miRNA	Mature_vs_Young
mmu-mir-143	2945.7	1.38515	0.348245	3.97751	6.96414e-05	0.000663075	miRNA	Mature_vs_Young
mmu-miR-143-3p	2942.67	1.38418	0.348283	3.97431	7.05848e-05	0.000664983	miRNA	Mature_vs_Young
mmu-miR-192-5p	65.5237	-1.29363	0.528471	-2.44787	0.0143703	0.0478119	miRNA	Mature_vs_Young
mmu-mir-204	39.6519	2.15695	0.748705	2.88091	0.00396532	0.0181998	miRNA	Mature_vs_Young
mmu-miR-204-5p	33.0801	2.05961	0.745528	2.76262	0.0057339	0.0243215	miRNA	Mature_vs_Young
mmu-mir-3084-1	17.955	2.69901	0.786135	3.43326	0.000596365	0.00389596	miRNA	Mature_vs_Young
mmu-miR-3084-5p	13.1822	2.42733	0.817978	2.96747	0.00300259	0.0146848	miRNA	Mature_vs_Young
mmu-miR-3084-3p	4.88222	3.71864	1.47426	2.52238	0.0116564	0.0410727	miRNA	Mature_vs_Young
mmu-mir-101b	83.4004	0.890467	0.344936	2.58154	0.00983597	0.0365278	miRNA	Mature_vs_Young
mmu-miR-101b-3p	81.4161	0.854042	0.351335	2.43085	0.0150634	0.0492035	miRNA	Mature_vs_Young
mmu-mir-3084-2	17.4462	3.15947	0.910386	3.47047	0.000519541	0.00344436	miRNA	Mature_vs_Young
mmu-miR-3084-5p.1	13.1514	3.17218	0.950785	3.33638	0.000848764	0.00507541	miRNA	Mature_vs_Young
mmu-miR-3084-3p.1	5.57155	3.58717	1.45488	2.46562	0.0136776	0.0464514	miRNA	Mature_vs_Young
mmu-miR-466b-3p	20.3993	-1.73995	0.689793	-2.52242	0.0116549	0.0410727	miRNA	Mature_vs_Young
mmu-miR-467a-3p	12.3092	-2.03947	0.829249	-2.45942	0.0139161	0.0468228	miRNA	Mature_vs_Young
mmu-miR-467a-3p.1	11.9424	-3.41055	1.02024	-3.3429	0.000829093	0.00507541	miRNA	Mature_vs_Young
mmu-miR-467b-3p	11.6433	-2.55324	0.961625	-2.65514	0.00792766	0.0307154	miRNA	Mature_vs_Young
mmu-miR-466c-3p	19.5716	-1.65757	0.645235	-2.56894	0.0102011	0.0374178	miRNA	Mature_vs_Young
mmu-mir-669a-5	33.1028	-1.22761	0.486513	-2.52328	0.0116265	0.0410727	miRNA	Mature_vs_Young
mmu-mir-467a-3	31.7193	-1.38167	0.516747	-2.67379	0.00749989	0.0294403	miRNA	Mature_vs_Young
mmu-mir-466c-2	28.9133	-1.46058	0.521857	-2.79882	0.00512897	0.0220694	miRNA	Mature_vs_Young
mmu-miR-466c-3p.1	21.2251	-1.42275	0.577184	-2.46499	0.0137019	0.0464514	miRNA	Mature_vs_Young
mmu-miR-467a-3p.3	11.8274	-2.5827	0.958922	-2.69334	0.0070741	0.0280147	miRNA	Mature_vs_Young
mmu-mir-466b-4	18.7587	-1.79196	0.676073	-2.65054	0.00803641	0.0310025	miRNA	Mature_vs_Young
mmu-miR-466b-3p.2	18.2707	-1.94976	0.690642	-2.82311	0.00475597	0.0208656	miRNA	Mature_vs_Young
mmu-mir-467a-6	33.0378	-1.39667	0.486706	-2.86963	0.00410947	0.0187652	miRNA	Mature_vs_Young
mmu-miR-467a-3p.5	12.1295	-2.45948	0.876712	-2.80535	0.00502626	0.0218374	miRNA	Mature_vs_Young
mmu-miR-467a-3p.6	12.8814	-2.29407	0.843696	-2.71908	0.00654647	0.0268766	miRNA	Mature_vs_Young
mmu-mir-466b-6	20.9552	-1.47129	0.591276	-2.48833	0.0128345	0.0440111	miRNA	Mature_vs_Young
mmu-miR-466b-3p.4	19.736	-1.63118	0.622208	-2.6216	0.00875178	0.033069	miRNA	Mature_vs_Young
mmu-mir-467a-8	33.308	-1.22429	0.487037	-2.51375	0.0119456	0.0419266	miRNA	Mature_vs_Young
mmu-mir-466b-2	23.6733	-1.49733	0.555652	-2.69472	0.00704484	0.0280147	miRNA	Mature_vs_Young
mmu-miR-466b-3p.6	21.6503	-1.83199	0.606875	-3.01873	0.00253838	0.0126919	miRNA	Mature_vs_Young
mmu-miR-669a-3p.8	15.2046	-2.04831	0.836009	-2.45011	0.0142812	0.047693	miRNA	Mature_vs_Young
mmu-mir-467a-10	31.6105	-1.44662	0.534869	-2.70462	0.00683826	0.0276934	miRNA	Mature_vs_Young
mmu-miR-467a-3p.9	11.1537	-3.06375	1.03675	-2.95516	0.00312504	0.015019	miRNA	Mature_vs_Young
mmu-mir-297c	15.2134	-3.23312	0.909307	-3.55559	0.000377128	0.00266204	miRNA	Mature_vs_Young
mmu-miR-297c-3p	15.2134	-3.23312	0.909307	-3.55559	0.000377128	0.00266204	miRNA	Mature_vs_Young
mmu-mir-669c	436.806	-0.902654	0.297016	-3.03907	0.00237311	0.0120068	miRNA	Mature_vs_Young
mmu-miR-669c-5p	435.857	-0.911683	0.297389	-3.06563	0.00217213	0.0113026	miRNA	Mature_vs_Young
mmu-mir-297b	17.2617	-1.64922	0.668973	-2.4653	0.0136898	0.0464514	miRNA	Mature_vs_Young
mmu-miR-297b-3p	16.1746	-1.99597	0.738465	-2.70287	0.00687436	0.0277142	miRNA	Mature_vs_Young
mmu-mir-297a-4	14.7605	-2.74871	0.838736	-3.2772	0.00104842	0.00590148	miRNA	Mature_vs_Young
mmu-miR-297a-3p.1	13.9302	-3.39087	0.96167	-3.52603	0.000421845	0.00288207	miRNA	Mature_vs_Young
mmu-mir-511	22.0098	3.09094	0.759821	4.06799	4.74214e-05	0.000477866	miRNA	Mature_vs_Young
mmu-miR-511-3p	22.0098	3.09094	0.759821	4.06799	4.74214e-05	0.000477866	miRNA	Mature_vs_Young
mmu-mir-126a	270.251	1.93451	0.445124	4.346	1.3864e-05	0.000196956	miRNA	Mature_vs_Young
mmu-miR-126a-5p	67.8359	1.51658	0.56867	2.66689	0.00765565	0.0299205	miRNA	Mature_vs_Young
mmu-miR-126a-3p	202.255	2.1017	0.429742	4.8906	1.00527e-06	3.21326e-05	miRNA	Mature_vs_Young
mmu-mir-126b	270.251	1.93451	0.445124	4.346	1.3864e-05	0.000196956	miRNA	Mature_vs_Young
mmu-miR-126b-5p	202.255	2.1017	0.429742	4.8906	1.00527e-06	3.21326e-05	miRNA	Mature_vs_Young
mmu-miR-126b-3p	67.9962	1.50849	0.56997	2.64662	0.00813012	0.031096	miRNA	Mature_vs_Young
mmu-mir-199b	164.357	1.42526	0.337595	4.22181	2.42344e-05	0.000293105	miRNA	Mature_vs_Young
mmu-miR-199b-3p	150.472	1.4904	0.361999	4.11715	3.8359e-05	0.00041363	miRNA	Mature_vs_Young
mmu-mir-181a-2	42.9727	1.33262	0.53481	2.49175	0.0127114	0.0437565	miRNA	Mature_vs_Young
mmu-miR-181a-5p.1	34.1542	1.50003	0.575725	2.60545	0.00917529	0.0343593	miRNA	Mature_vs_Young
mmu-mir-10b	5796.65	1.37762	0.349006	3.94727	7.90465e-05	0.000729347	miRNA	Mature_vs_Young
mmu-miR-10b-5p	5696.85	1.35144	0.348053	3.88286	0.000103236	0.000888421	miRNA	Mature_vs_Young
mmu-mir-1a-1	6.9954	2.84871	1.11537	2.55404	0.0106482	0.0384279	miRNA	Mature_vs_Young
mmu-miR-1a-3p.1	6.9954	2.84871	1.11537	2.55404	0.0106482	0.0384279	miRNA	Mature_vs_Young
mmu-mir-15b	16728.9	-0.792416	0.209905	-3.77511	0.000159937	0.00122345	miRNA	Mature_vs_Young
mmu-miR-15b-5p	16725.1	-0.793698	0.209917	-3.78101	0.00015619	0.00121149	miRNA	Mature_vs_Young
mmu-mir-16-2	16436.2	-1.00555	0.211338	-4.75802	1.95503e-06	4.9226e-05	miRNA	Mature_vs_Young
mmu-miR-16-5p.1	16420.8	-1.00831	0.211268	-4.77268	1.81789e-06	4.9226e-05	miRNA	Mature_vs_Young
mmu-mir-31	484.393	1.60898	0.413865	3.8877	0.000101197	0.000879335	miRNA	Mature_vs_Young
mmu-miR-31-5p	480.635	1.60735	0.417193	3.85278	0.000116783	0.000976833	miRNA	Mature_vs_Young
mmu-mir-101a	24.0268	2.4356	0.68807	3.53976	0.000400497	0.00279214	miRNA	Mature_vs_Young
mmu-miR-101a-3p	20.9371	2.16199	0.711442	3.03889	0.00237452	0.0120068	miRNA	Mature_vs_Young
mmu-mir-34a	51.3135	2.89788	0.844661	3.43082	0.00060177	0.00390278	miRNA	Mature_vs_Young
mmu-miR-34a-5p	43.805	3.17424	0.805708	3.93969	8.15872e-05	0.000737581	miRNA	Mature_vs_Young
mmu-mir-429	275.55	2.26753	0.476485	4.75886	1.94685e-06	4.9226e-05	miRNA	Mature_vs_Young
mmu-miR-429-3p	229.728	2.13379	0.471041	4.52994	5.90004e-06	0.000127812	miRNA	Mature_vs_Young
mmu-mir-200a	1683.47	1.75576	0.394082	4.45531	8.37725e-06	0.000153013	miRNA	Mature_vs_Young
mmu-miR-200a-3p	1644.47	1.75807	0.397805	4.41941	9.89696e-06	0.000170342	miRNA	Mature_vs_Young
mmu-mir-200b	2764.57	2.64424	0.441177	5.99361	2.05235e-09	1.66986e-07	miRNA	Mature_vs_Young
mmu-miR-200b-5p	64.344	1.52747	0.508774	3.00225	0.00267992	0.0133252	miRNA	Mature_vs_Young
mmu-miR-200b-3p	2655.32	2.67102	0.442161	6.04083	1.53326e-09	1.37226e-07	miRNA	Mature_vs_Young
mmu-mir-96	186.308	1.47723	0.381657	3.87057	0.000108582	0.00092553	miRNA	Mature_vs_Young
mmu-miR-96-5p	184.011	1.44696	0.381048	3.79732	0.000146268	0.00115849	miRNA	Mature_vs_Young
mmu-mir-29a	178.695	1.44214	0.447109	3.22547	0.00125765	0.00690549	miRNA	Mature_vs_Young
mmu-miR-29a-3p	176.529	1.42958	0.445939	3.20578	0.00134698	0.00730637	miRNA	Mature_vs_Young
mmu-mir-29b-1	160.2	1.92568	0.405874	4.74452	2.09004e-06	4.9226e-05	miRNA	Mature_vs_Young
mmu-miR-29b-3p.1	104.884	1.80291	0.452327	3.98585	6.72397e-05	0.000647092	miRNA	Mature_vs_Young
mmu-mir-148a	1602.72	1.62635	0.337712	4.81579	1.46615e-06	4.23292e-05	miRNA	Mature_vs_Young
mmu-miR-148a-3p	1593.96	1.61919	0.338886	4.77796	1.77081e-06	4.9226e-05	miRNA	Mature_vs_Young
mmu-mir-196b	101.812	2.21649	0.381095	5.8161	6.02372e-09	4.1471e-07	miRNA	Mature_vs_Young
mmu-miR-196b-5p	101.128	2.2024	0.380195	5.79282	6.92158e-09	4.42487e-07	miRNA	Mature_vs_Young
mmu-mir-141	3541.09	1.49897	0.396586	3.7797	0.00015702	0.00121149	miRNA	Mature_vs_Young
mmu-miR-141-3p	3465.32	1.48806	0.395689	3.76067	0.000169458	0.0012853	miRNA	Mature_vs_Young
mmu-mir-200c	4929.29	2.71284	0.441625	6.14284	8.10564e-10	9.06819e-08	miRNA	Mature_vs_Young
mmu-miR-200c-3p	4882.96	2.71931	0.444052	6.12387	9.13311e-10	9.08237e-08	miRNA	Mature_vs_Young
mmu-mir-7234	48.3828	1.2206	0.501482	2.43398	0.0149337	0.0489585	miRNA	Mature_vs_Young
mmu-mir-1839	211.437	2.02701	0.32019	6.33065	2.44129e-10	4.3699e-08	miRNA	Mature_vs_Young
mmu-miR-1839-5p	184.706	1.8015	0.336875	5.34768	8.90908e-08	3.32234e-06	miRNA	Mature_vs_Young
mmu-miR-1839-3p	26.7315	4.51845	0.980129	4.61005	4.02563e-06	9.00736e-05	miRNA	Mature_vs_Young
mmu-mir-139	49.693	1.40926	0.524262	2.68808	0.00718633	0.0283338	miRNA	Mature_vs_Young
mmu-miR-139-5p	49.0096	1.37225	0.523885	2.61938	0.00880896	0.0331261	miRNA	Mature_vs_Young
mmu-mir-23a	2364.88	1.10576	0.345896	3.19678	0.00138969	0.0074926	miRNA	Mature_vs_Young
mmu-miR-23a-3p	2363.92	1.10463	0.345859	3.19386	0.00140383	0.00752351	miRNA	Mature_vs_Young
mmu-mir-27a	301.378	1.10472	0.394706	2.79884	0.00512859	0.0220694	miRNA	Mature_vs_Young
mmu-miR-27a-3p	283.206	1.10116	0.406687	2.70763	0.00677654	0.0276934	miRNA	Mature_vs_Young
mmu-mir-24-2	254.07	1.94172	0.440481	4.4082	1.04235e-05	0.000172761	miRNA	Mature_vs_Young
mmu-miR-24-3p.1	249.045	1.97475	0.441189	4.47597	7.60648e-06	0.000144847	miRNA	Mature_vs_Young
mmu-mir-3074-2	254.07	1.94172	0.440481	4.4082	1.04235e-05	0.000172761	miRNA	Mature_vs_Young
mmu-miR-3074-5p.1	249.045	1.97475	0.441189	4.47597	7.60648e-06	0.000144847	miRNA	Mature_vs_Young
mmu-mir-328	13.2162	2.54483	0.913314	2.78637	0.00533012	0.0228251	miRNA	Mature_vs_Young
mmu-mir-199a-1	623.308	1.46379	0.328887	4.45072	8.55809e-06	0.00015319	miRNA	Mature_vs_Young
mmu-miR-199a-5p.1	28.1201	1.40046	0.503906	2.77921	0.00544905	0.0232233	miRNA	Mature_vs_Young
mmu-miR-199a-3p.1	594.751	1.46748	0.335156	4.37851	1.19494e-05	0.000193431	miRNA	Mature_vs_Young
mmu-mir-100	327.204	0.874964	0.348319	2.51196	0.0120062	0.0419747	miRNA	Mature_vs_Young
mmu-miR-100-5p	326.638	0.871447	0.347991	2.50422	0.0122722	0.0427377	miRNA	Mature_vs_Young
mmu-let-7a-2	1552.26	1.02659	0.304106	3.37578	0.00073608	0.00470565	miRNA	Mature_vs_Young
mmu-let-7a-5p.1	1550.71	1.0241	0.304274	3.3657	0.000763503	0.00481222	miRNA	Mature_vs_Young
mmu-mir-125b-1	861.347	1.44827	0.376524	3.84641	0.000119863	0.000993308	miRNA	Mature_vs_Young
mmu-miR-125b-5p.1	856.867	1.44716	0.376465	3.84408	0.000121006	0.000993578	miRNA	Mature_vs_Young
mmu-miR-34c-3p	855.07	-1.38111	0.32469	-4.25361	2.10348e-05	0.000264912	miRNA	Mature_vs_Young
mmu-mir-34b	4531.67	-1.10727	0.284184	-3.89633	9.76608e-05	0.000856926	miRNA	Mature_vs_Young
mmu-miR-34b-3p	4439.26	-1.12899	0.286318	-3.94315	8.04182e-05	0.000734431	miRNA	Mature_vs_Young
mmu-let-7g	6422.46	1.66653	0.302435	5.51036	3.581e-08	1.6025e-06	miRNA	Mature_vs_Young
mmu-let-7g-5p	6416.95	1.66784	0.302655	5.51068	3.57443e-08	1.6025e-06	miRNA	Mature_vs_Young
mmu-mir-191	59854	-1.33527	0.276473	-4.82966	1.36765e-06	4.08017e-05	miRNA	Mature_vs_Young
mmu-miR-191-5p	59725.3	-1.33651	0.276296	-4.83725	1.31648e-06	4.06294e-05	miRNA	Mature_vs_Young
mmu-miR-191-3p	118.805	-1.33075	0.449366	-2.96141	0.00306238	0.0148958	miRNA	Mature_vs_Young
mmu-mir-425	1434.27	-0.896163	0.274057	-3.26999	0.00107551	0.00597877	miRNA	Mature_vs_Young
mmu-miR-425-5p	1409.19	-0.906311	0.270056	-3.35601	0.000790759	0.00492831	miRNA	Mature_vs_Young
mmu-mir-26a-1	1483.83	0.886175	0.250645	3.53558	0.00040688	0.00280121	miRNA	Mature_vs_Young
mmu-miR-26a-5p.1	1461.1	0.865054	0.25129	3.44245	0.000576476	0.00379372	miRNA	Mature_vs_Young
mmu-mir-500	19.7868	1.63163	0.634101	2.57314	0.0100781	0.0372723	miRNA	Mature_vs_Young
mmu-mir-1198	4.32363	3.09095	1.14736	2.69397	0.00706065	0.0280147	miRNA	Mature_vs_Young
mmu-miR-1198-5p	3.69868	3.06918	1.21095	2.53453	0.0112599	0.0404722	miRNA	Mature_vs_Young
mmu-mir-221	174.975	2.13345	0.3752	5.68616	1.29925e-08	7.75218e-07	miRNA	Mature_vs_Young
mmu-miR-221-3p	96.1762	2.20489	0.727165	3.03217	0.00242803	0.0122083	miRNA	Mature_vs_Young
mmu-mir-222	77.0038	2.26037	0.553869	4.08105	4.48324e-05	0.000466569	miRNA	Mature_vs_Young
mmu-miR-222-3p	48.3258	2.14581	0.598682	3.58422	0.000338092	0.0024601	miRNA	Mature_vs_Young
mmu-miR-322-5p	43.0863	1.21185	0.447827	2.70606	0.00680869	0.0276934	miRNA	Mature_vs_Young
mmu-mir-743a	3412.37	-0.883286	0.264869	-3.3348	0.000853602	0.00507541	miRNA	Mature_vs_Young
mmu-miR-743a-3p	3342.44	-0.880767	0.268942	-3.27494	0.00105686	0.0059118	miRNA	Mature_vs_Young
mmu-mir-743b	2451.32	-1.03063	0.261043	-3.94813	7.87636e-05	0.000729347	miRNA	Mature_vs_Young
mmu-miR-743b-3p	2426.5	-1.05243	0.262143	-4.01471	5.95189e-05	0.000585378	miRNA	Mature_vs_Young
mmu-mir-883a	138.903	-0.872333	0.34911	-2.49874	0.0124637	0.0432365	miRNA	Mature_vs_Young
mmu-miR-883a-5p	128.852	-1.02521	0.358265	-2.8616	0.00421506	0.0190529	miRNA	Mature_vs_Young
mmu-miR-471-3p	241.171	-0.858798	0.339167	-2.53208	0.0113389	0.0405931	miRNA	Mature_vs_Young
mmu-mir-741	1932.12	-0.965937	0.271072	-3.56339	0.000366095	0.00264238	miRNA	Mature_vs_Young
mmu-miR-741-3p	1857.6	-0.973346	0.275075	-3.53848	0.000402442	0.00279214	miRNA	Mature_vs_Young
mmu-mir-463	280.572	-0.848699	0.278228	-3.05038	0.00228554	0.0117561	miRNA	Mature_vs_Young
mmu-miR-463-5p	253.644	-0.977668	0.289793	-3.37368	0.000741709	0.00470801	miRNA	Mature_vs_Young
mmu-mir-878	604.933	-0.697355	0.262538	-2.65621	0.00790254	0.0307154	miRNA	Mature_vs_Young
mmu-miR-878-3p	264.202	-0.968613	0.290532	-3.33392	0.000856299	0.00507541	miRNA	Mature_vs_Young
mmu-miR-881-5p	616.865	-1.00032	0.309687	-3.23009	0.00123752	0.00683691	miRNA	Mature_vs_Young
mmu-mir-470	533.605	-1.05658	0.257403	-4.10475	4.04752e-05	0.000431254	miRNA	Mature_vs_Young
mmu-miR-470-5p	482.796	-1.01639	0.263166	-3.86217	0.000112384	0.000948906	miRNA	Mature_vs_Young
mmu-miR-470-3p	50.6725	-1.45498	0.590695	-2.46317	0.0137716	0.0465115	miRNA	Mature_vs_Young
mmu-mir-465c-1	911.323	-0.826976	0.284027	-2.91161	0.0035957	0.0166744	miRNA	Mature_vs_Young
mmu-miR-465c-5p	611.489	-0.899685	0.30859	-2.91547	0.00355151	0.0166419	miRNA	Mature_vs_Young
mmu-miR-465b-3p	312.576	-0.763081	0.279946	-2.72581	0.00641438	0.0265781	miRNA	Mature_vs_Young
mmu-mir-465c-2	945.251	-0.754381	0.284898	-2.6479	0.00809933	0.031096	miRNA	Mature_vs_Young
mmu-miR-465c-5p.1	617.349	-0.875388	0.318966	-2.74446	0.0060611	0.0255881	miRNA	Mature_vs_Young
mmu-miR-465b-3p.1	297.877	-0.78036	0.27394	-2.84866	0.00439041	0.0195896	miRNA	Mature_vs_Young
mmu-mir-465a	3822.54	-1.52173	0.268356	-5.67055	1.42338e-08	7.96203e-07	miRNA	Mature_vs_Young
mmu-miR-465a-5p	3508.5	-1.62902	0.27363	-5.95338	2.62655e-09	1.95897e-07	miRNA	Mature_vs_Young
mmu-mir-223	58.9903	1.43586	0.493009	2.91245	0.00358611	0.0166744	miRNA	Mature_vs_Young
mmu-miR-223-3p	55.5085	1.47733	0.504695	2.92718	0.00342052	0.0162081	miRNA	Mature_vs_Young
mmu-miR-676-5p	5.51613	-4.65964	1.70571	-2.73179	0.00629906	0.0262217	miRNA	Mature_vs_Young
mmu-mir-421	6.84317	3.14478	1.08664	2.89404	0.00380323	0.0175458	miRNA	Mature_vs_Young
mmu-mir-652	78.3172	2.15491	0.516533	4.17187	3.02113e-05	0.000346656	miRNA	Mature_vs_Young
mmu-miR-652-3p	44.4628	1.62662	0.517178	3.14519	0.00165978	0.00876434	miRNA	Mature_vs_Young
mmu-let-7f-2	2088.31	2.35232	0.448932	5.2398	1.60749e-07	5.75481e-06	miRNA	Mature_vs_Young
mmu-let-7f-5p.1	2082.61	2.34858	0.449457	5.22538	1.73798e-07	5.98265e-06	miRNA	Mature_vs_Young
mmu-mir-98	193.053	2.57272	0.596348	4.31412	1.60243e-05	0.000224089	miRNA	Mature_vs_Young
mmu-miR-98-5p	184.757	2.53904	0.592884	4.28252	1.84788e-05	0.000250052	miRNA	Mature_vs_Young
