# Supplementary material for: Embryonic signatures of intergenerational epigenetic inheritance across paternal environments and genetic backgrounds
Source: EMBO J. 2025 Sep 26;44(22):6750–81. doi: 10.1038/s44318-025-00556-4 (PMC12624057; doi:10.1038/s44318-025-00556-4)
Supplement: Supplementary file 20 — Dataset EV19 [file 44318_2025_556_MOESM20_ESM.xlsx]

## Sheet: Sheet1
Dataset EV19 – Mucedola diet composition
Low Protein Diet (STPF20366)
Ingredient	Macronutrient	Quantity (g)	Percentage quantity	Calories (kcal/kg)	Percentage Calories
Casein	Protein		0.092	368	0.0913151
Corn Starch	Carbohydrate		0.53	2120	0.526055
Maltodextrin	Carbohydrate		0.038	152	0.0377171
Sucrose	Carbohydrate		0.19	760	0.188586
Soybean Oil	Fat		0.07	630	0.156328
Calcium carbonate	Mineral		0.03	0	0
Monopotassium phospate	Mineral				0
Sodium chloride	Mineral				0
Potassium sulphate	Mineral				0
Magnesium Oxide	Mineral				0
	Fiber		0.05	0	0
			kcal/kg	4030
			kcal/100g	403
			Gram Percentage	Caloric percentage
		Protein	0.092	0.0913151
		Carbohydrate	0.758	0.752357
		Fat	0.07	0.156328
		Fiber	0.05	0
		Mineral	0.03	0
		Vitamin		0
